# Supplementary material for: Confounding-aware disproportionality analysis reveals disease-inherent versus drug-attributable endocrine safety signals of immune checkpoint inhibitors
Source: Front Pharmacol. 2026 Jun 23;17:1868030. doi: 10.3389/fphar.2026.1868030 (PMC13337867; doi:10.3389/fphar.2026.1868030)
Supplement: Supplementary file 1 [file DataSheet1.zip]

Archive with 49 entries (41 files):
- zenodo/
- zenodo/extras/
- zenodo/extras/25_EBGM_analizi.R
- zenodo/extras/README.md
- zenodo/extras/30_mutivariete_and_propensitiy_score_match.R
- zenodo/output/
- zenodo/output/tables/
- zenodo/output/tables/.gitkeep
- zenodo/output/figures/
- zenodo/output/figures/.gitkeep
- zenodo/R/
- zenodo/R/08_yinelenen_kald─▒r.R
- zenodo/R/10_ICI_tespit.R
- zenodo/R/32_missing_data_analizi.R
- zenodo/R/21_FDR_d├╝zeltme.R
- zenodo/R/02b_zip_ac.R
- zenodo/R/06_reac_indi_y├╝kle.R
- zenodo/R/26_time_trend.R
- zenodo/R/12_kohort_birlestir.R
- zenodo/R/23_demografi.R
- zenodo/R/19_ICI__almayan_ACC.R
- zenodo/R/20b_ICI_almayan_tiroid_hipoparatiroidi.R
- zenodo/R/24_ila├o_s─▒n─▒f_kar┼ƒ─▒la┼ƒt─▒rma.R
- zenodo/R/02_zip_ac.R
- zenodo/R/07_outc_ther_y├╝kle.R
- zenodo/R/03_yeniden_indir.R
- zenodo/R/11_endokrin_kohort.R
- zenodo/R/27_raporlayan_analizi.R
- zenodo/R/16_time_to_onset_analiz_tarih_format.R
- zenodo/R/09_kaydet.R
- zenodo/R/17_alt_grup_endokrin_kanser.R
- zenodo/R/13_irae_tanimla.R
- zenodo/R/20_ICI_almayan_tiroid.R
- zenodo/R/29_figures.R
- zenodo/R/01_veri_indir.R
- zenodo/R/14_ror_analizi.R
- zenodo/R/18_duyarl─▒l─▒k_analizi.R
- zenodo/R/28_geografik_analiz.R
- zenodo/R/04_yeniden_indir2.R
- zenodo/R/05_veri_y├╝kle.R
- zenodo/R/00_setup.R
- zenodo/R/22_outcomes.R
- zenodo/R/15_bcpnn_analizi.R
- zenodo/R/31_power.R
- zenodo/LICENSE
- zenodo/README.md
- zenodo/data/
- zenodo/data/.gitkeep
- zenodo/data/raw/
