# Supplementary material for: Confounding-aware disproportionality analysis reveals disease-inherent versus drug-attributable endocrine safety signals of immune checkpoint inhibitors
Source: Front Pharmacol. 2026 Jun 23;17:1868030. doi: 10.3389/fphar.2026.1868030 (PMC13337867; doi:10.3389/fphar.2026.1868030)
Supplement: Supplementary file 1 [file DataSheet1.zip › zenodo/extras/25_EBGM_analizi.R]

# Setup (paths, seed, session info)
if (!exists("PROJECT_ROOT")) source("../R/00_setup.R")

# Reproducibility for stochastic operations (matching / hyperparameter optimization)
set.seed(SEED)

# ============================================================
# BETİK 25: EBGM ANALİZİ
# Empirical Bayes Geometric Mean — FDA Standardı
# ============================================================

library(dplyr)
library(openEBGM)
library(ggplot2)


# ── 1. VERİLERİ YÜKLE ───────────────────────────────────────

kohort        <- readRDS("data/kohort.rds")
endokrin_irae <- readRDS("data/endokrin_irae.rds")

kohort$primaryid        <- as.character(kohort$primaryid)
endokrin_irae$primaryid <- as.character(endokrin_irae$primaryid)
drug$primaryid          <- as.character(drug$primaryid)
reac$primaryid          <- as.character(reac$primaryid)

endokrin_ids <- kohort$primaryid[kohort$grup == "Endokrin_Kanser"]
kontrol_ids  <- kohort$primaryid[kohort$grup == "Kontrol"]
tum_ids      <- c(endokrin_ids, kontrol_ids)

# ── 2. EBGM İÇİN VERİ HAZIRLA ───────────────────────────────
# openEBGM için gerekli format:
# her satır = bir ilaç-reaksiyon çifti
# sütunlar: var1 (ilaç), var2 (reaksiyon), N (sayı)

cat("=== EBGM VERİSİ HAZIRLANIYOR ===\n")

# İKNİ ilaçlarını tanımla
ikni_ilaclari <- c(
  "nivolumab","pembrolizumab","ipilimumab","atezolizumab",
  "durvalumab","avelumab","cemiplimab","tremelimumab","dostarlimab"
)

# İKNİ alan hastalar × irAE eşleştirmesi
ikni_drug <- drug %>%
  filter(primaryid %in% tum_ids) %>%
  mutate(prod_lower = tolower(prod_ai)) %>%
  mutate(ikni_mi = sapply(prod_lower, function(x)
    any(sapply(ikni_ilaclari, function(d) grepl(d, x))))) %>%
  filter(ikni_mi) %>%
  mutate(
    ilac_sinif = case_when(
      grepl("nivolumab|pembrolizumab|cemiplimab|dostarlimab", prod_lower) ~ "Anti-PD1",
      grepl("atezolizumab|durvalumab|avelumab", prod_lower)               ~ "Anti-PDL1",
      grepl("ipilimumab|tremelimumab", prod_lower)                        ~ "Anti-CTLA4",
      TRUE ~ "Diger"
    )
  ) %>%
  select(primaryid, ilac_sinif) %>%
  distinct()

# irAE bilgisi
irae_veri <- endokrin_irae %>%
  filter(primaryid %in% tum_ids) %>%
  select(primaryid, irae_kategori) %>%
  distinct()

# İlaç × irAE çifti oluştur
ebgm_ham <- ikni_drug %>%
  inner_join(irae_veri, by = "primaryid") %>%
  group_by(ilac_sinif, irae_kategori) %>%
  summarise(N = n_distinct(primaryid), .groups = "drop") %>%
  rename(var1 = ilac_sinif, var2 = irae_kategori)

cat("EBGM veri boyutu:", nrow(ebgm_ham), "ilaç-reaksiyon çifti\n")
print(ebgm_ham)

# ── 3. EBGM HESAPLA ─────────────────────────────────────────

cat("\n=== EBGM HESAPLANIYOR ===\n")

# Marginal toplamları hesapla
N_toplam <- sum(ebgm_ham$N)

ebgm_marginal <- ebgm_ham %>%
  group_by(var1) %>% mutate(N_ilac = sum(N)) %>%
  group_by(var2) %>% mutate(N_irae = sum(N)) %>%
  ungroup() %>%
  mutate(
    # Beklenen sayı (E)
    E = (N_ilac * N_irae) / N_toplam,
    # Gözlenen/Beklenen oranı
    PRR = N / E
  )

# openEBGM ile hesaplama
tryCatch({
  # Hyperparameter estimation
  squashed <- squashData(ebgm_ham, count = "N",
                         var1 = "var1", var2 = "var2")
  
  theta_init <- data.frame(
    alpha1 = 0.2, beta1 = 0.06,
    alpha2 = 1.4, beta2 = 1.8,
    p      = 0.1
  )
  
  hyper_params <- autoHyper(squashed, theta_init = theta_init)
  cat("Hyperparametreler tahmin edildi\n")
  print(hyper_params$estimates)
  
  # EBGM skorları
  ebgm_skorlar <- ebgmEstimates(
    N     = ebgm_ham$N,
    E     = ebgm_marginal$E,
    hyper_params = hyper_params$estimates
  )
  
  ebgm_sonuc <- ebgm_ham %>%
    bind_cols(ebgm_marginal %>% select(E, PRR)) %>%
    mutate(
      EBGM    = round(ebgm_skorlar$EBGM, 3),
      EBGM05  = round(ebgm_skorlar$QUANT_05, 3),
      Sinyal  = ifelse(EBGM05 > 2, "GUCLU SINYAL",
                ifelse(EBGM05 > 1, "ZAYIF SINYAL", "Negatif")),
      E       = round(E, 2),
      PRR     = round(PRR, 3)
    )
  
  cat("\n=== EBGM SONUÇLARI ===\n")
  print(ebgm_sonuc %>% arrange(desc(EBGM)))
  
}, error = function(e) {
  cat("⚠️ openEBGM hatası:", e$message, "\n")
  cat("Manuel EBGM hesaplamasına geçiliyor...\n")
  
  # Manuel yaklaşım — PRR + ROR ile
  ebgm_sonuc <<- ebgm_marginal %>%
    mutate(
      EBGM   = round(PRR, 3),
      EBGM05 = round(PRR * exp(-1.96 * sqrt(1/N)), 3),
      Sinyal = ifelse(EBGM05 > 2, "GUCLU SINYAL",
               ifelse(EBGM05 > 1, "ZAYIF SINYAL", "Negatif"))
    )
  
  cat("\n=== PRR BAZLI SINYAL SKORU ===\n")
  print(ebgm_sonuc %>% 
          select(var1, var2, N, E, PRR, EBGM05, Sinyal) %>%
          arrange(desc(PRR)))
})

# ── 4. ROR + BCPNN + EBGM BİRLEŞİK TABLO ───────────────────

cat("\n=== ÜÇ YÖNTEM KARŞILAŞTIRMASI ===\n")

ror_tablo  <- readRDS("data/ror_tablo.rds")
bcpnn_tablo <- readRDS("data/bcpnn_tablo.rds")

ror_tablo$irAE_Kategori   <- as.character(ror_tablo$irAE_Kategori)
bcpnn_tablo$irAE_Kategori <- as.character(bcpnn_tablo$irAE_Kategori)

# Ana analiz EBGM (tüm İKNİ birleşik)
ebgm_ana <- ebgm_sonuc %>%
  group_by(var2) %>%
  summarise(
    EBGM_max   = max(EBGM, na.rm = TRUE),
    EBGM05_max = max(EBGM05, na.rm = TRUE),
    .groups = "drop"
  ) %>%
  rename(irAE_Kategori = var2)

# Üç yöntemi birleştir
uc_yontem <- ror_tablo %>%
  select(irAE_Kategori, ROR, CI_alt, CI_ust) %>%
  left_join(bcpnn_tablo %>% select(irAE_Kategori, IC, IC025),
            by = "irAE_Kategori") %>%
  left_join(ebgm_ana, by = "irAE_Kategori") %>%
  mutate(
    ROR_Sinyal   = ifelse(CI_alt > 1,    "✓", "✗"),
    BCPNN_Sinyal = ifelse(IC025 > 0,     "✓", "✗"),
    EBGM_Sinyal  = ifelse(EBGM05_max > 1,"✓", "✗"),
    Toplam_Sinyal = paste0(ROR_Sinyal, BCPNN_Sinyal, EBGM_Sinyal)
  )

cat("\n")
print(uc_yontem)

write.csv(uc_yontem, "output/tables/UcYontem_Karsilastirma.csv", row.names = FALSE)

# ── 5. GÖRSELLEŞTİR ─────────────────────────────────────────

# Üç yöntem karşılaştırma grafiği
gorsel_veri <- uc_yontem %>%
  select(irAE_Kategori, ROR, IC, EBGM_max) %>%
  tidyr::pivot_longer(cols = c(ROR, IC, EBGM_max),
                      names_to = "Yontem",
                      values_to = "Skor") %>%
  mutate(Yontem = case_when(
    Yontem == "ROR"      ~ "ROR",
    Yontem == "IC"       ~ "BCPNN (IC)",
    Yontem == "EBGM_max" ~ "EBGM"
  ))

ggplot(gorsel_veri, aes(x = irAE_Kategori, y = Skor, fill = Yontem)) +
  geom_bar(stat = "identity", position = "dodge") +
  geom_hline(yintercept = 1, linetype = "dashed", color = "red") +
  scale_fill_manual(values = c("ROR"        = "#E63946",
                                "BCPNN (IC)" = "#457B9D",
                                "EBGM"       = "#2A9D8F")) +
  labs(title    = "Üç Yöntem Karşılaştırması — Sinyal Skorları",
       subtitle = "ROR vs BCPNN vs EBGM",
       x = "irAE Kategorisi",
       y = "Sinyal Skoru",
       fill = "Yöntem") +
  theme_bw(base_size = 13) +
  theme(axis.text.x = element_text(angle = 30, hjust = 1))

ggsave("output/figures/UcYontem_Karsilastirma.pdf", width = 11, height = 6)
ggsave("output/figures/UcYontem_Karsilastirma.png", width = 11, height = 6, dpi = 300)

# ── 6. KAYDET ────────────────────────────────────────────────

saveRDS(ebgm_sonuc, "data/ebgm_sonuc.rds")
saveRDS(uc_yontem,  "data/uc_yontem_tablo.rds")

cat("\n========================================\n")
cat("✅ BETİK 25 TAMAMLANDI\n")
cat("  output/tables/UcYontem_Karsilastirma.csv\n")
cat("  output/figures/UcYontem_Karsilastirma.pdf/png\n")
cat("  data/ebgm_sonuc.rds\n")
cat("  data/uc_yontem_tablo.rds\n")
cat("========================================\n")
