# Supplementary material for: Confounding-aware disproportionality analysis reveals disease-inherent versus drug-attributable endocrine safety signals of immune checkpoint inhibitors
Source: Front Pharmacol. 2026 Jun 23;17:1868030. doi: 10.3389/fphar.2026.1868030 (PMC13337867; doi:10.3389/fphar.2026.1868030)
Supplement: Supplementary file 1 [file DataSheet1.zip › zenodo/extras/README.md]

# `extras/` — Exploratory analyses NOT reported in the manuscript

This folder contains two R scripts that were executed during exploratory work but are **not included in the published manuscript**. They are archived here for full transparency and to allow future investigators to inspect the complete analytic trail. They are not required to reproduce any value reported in the manuscript.

## Contents

### `25_EBGM_analizi.R` — Empirical Bayes Geometric Mean (EBGM)

A signal-detection method based on the Multi-Item Gamma Poisson Shrinker (MGPS) algorithm, conceptually complementary to the reporting odds ratio (ROR) and Bayesian information component (IC) reported in the manuscript. EBGM was computed using the `openEBGM` R package and produces shrinkage-adjusted disproportionality estimates intended to be more conservative for low-count drug–event combinations.

**Why not in the manuscript?** The manuscript pre-specifies a two-method signal-detection framework (ROR + Bayesian IC with Benjamini–Hochberg FDR correction across 45 comparisons). Adding EBGM as a third orthogonal method would have inflated the comparison universe without resolving the central methodological question (drug-attributable vs disease-inherent confounding), which is addressed instead by the tumor-type-specific reference cohort design.

The EBGM results were qualitatively concordant with the IC results for the directional findings reported in the manuscript and did not alter any conclusion.

### `30_mutivariete_and_propensitiy_score_match.R` — Propensity score matching (PSM)

Propensity score matching using the `MatchIt` package (nearest-neighbor 1:1 matching with caliper 0.2 on age and sex) for the ACC and thyroid carcinoma subgroups, intended as an additional robustness check beyond the multivariable logistic regression that is reported in the manuscript.

**Why not in the manuscript?** FAERS captures only age and sex with sufficient completeness to support propensity score modeling. With only two covariates, propensity score matching is functionally equivalent to multivariable adjustment for the same two covariates, which the manuscript already presents (Section 3.6, Table 3). Reporting both would have been redundant and would have implied richer confounding control than the data actually permits. The PSM-matched effect estimates were directionally concordant with the multivariable logistic regression estimates reported in the manuscript.

## Reproducibility

Both scripts depend on the same upstream pipeline as the main analysis (scripts 01–13 in `R/`). Sourcing `R/00_setup.R` from the project root before running these scripts will set the random seed (`SEED = 20260403`) used for the matching procedure and the EBGM hyperparameter optimization.

## Citation

If you use these scripts in your own work, please cite them via the parent Zenodo record (see top-level `README.md`). Note explicitly in any derived work that these analyses were exploratory and not part of the published findings.
