# Supplementary material for: Confounding-aware disproportionality analysis reveals disease-inherent versus drug-attributable endocrine safety signals of immune checkpoint inhibitors
Source: Front Pharmacol. 2026 Jun 23;17:1868030. doi: 10.3389/fphar.2026.1868030 (PMC13337867; doi:10.3389/fphar.2026.1868030)
Supplement: Supplementary file 1 [file DataSheet1.zip › zenodo/extras/30_mutivariete_and_propensitiy_score_match.R]

# Setup (paths, seed, session info)
if (!exists("PROJECT_ROOT")) source("../R/00_setup.R")

# Reproducibility for stochastic operations (matching / hyperparameter optimization)
set.seed(SEED)

library(dplyr)
library(tableone)
library(MatchIt)

demo_kohort <- readRDS(file.path(DATA_DIR, "demo_kohort.rds"))

# ── Adım 1: Demografik karşılaştırma tablosu ──────────────────────────────────
# ACC alt grubu
acc_demo <- demo_kohort %>%
  filter(tumor_tipi == "ACC") %>%
  mutate(
    grup_label = ifelse(ici_exposed == 1, "ICI-Exposed", "ICI-Naive"),
    yas_grup   = case_when(
      yas < 50 ~ "<50",
      yas < 65 ~ "50-64",
      TRUE     ~ "≥65"
    )
  )

tbl_acc <- CreateTableOne(
  vars     = c("yas", "cinsiyet", "yas_grup"),
  strata   = "grup_label",
  data     = acc_demo,
  test     = TRUE,
  addOverall = TRUE
)
print(tbl_acc, smd = TRUE, quote = FALSE, noSpaces = TRUE)
# SMD < 0.10 = balanced; SMD ≥ 0.10 = imbalanced → multivaryat gerekli

# Tiroid Ca alt grubu
tiroid_demo <- demo_kohort %>%
  filter(tumor_tipi == "Tiroid_Ca") %>%
  mutate(grup_label = ifelse(ici_exposed == 1, "ICI-Exposed", "ICI-Naive"))

tbl_tiroid <- CreateTableOne(
  vars     = c("yas", "cinsiyet"),
  strata   = "grup_label",
  data     = tiroid_demo,
  test     = TRUE,
  addOverall = TRUE
)
print(tbl_tiroid, smd = TRUE, quote = FALSE, noSpaces = TRUE)

# ── Adım 2: Multivaryat lojistik regresyon ────────────────────────────────────
# ACC: adrenal yetmezlik ~ ICI + yaş + cinsiyet
acc_lr <- demo_kohort %>%
  filter(tumor_tipi == "ACC") %>%
  mutate(
    adrenal_irae = as.integer(adrenal_irae),
    ici_exposed  = as.integer(ici_exposed),
    cinsiyet_bin = as.integer(cinsiyet == "F")
  )

model_acc <- glm(
  adrenal_irae ~ ici_exposed + yas + cinsiyet_bin,
  data   = acc_lr,
  family = binomial(link = "logit")
)
cat("\n=== ACC Multivaryat Lojistik Regresyon ===\n")
print(round(exp(cbind(OR = coef(model_acc),
                      confint(model_acc))), 3))

# Tiroid Ca: adrenal yetmezlik ~ ICI + yaş + cinsiyet
tiroid_lr <- demo_kohort %>%
  filter(tumor_tipi == "Tiroid_Ca") %>%
  mutate(
    adrenal_irae = as.integer(adrenal_irae),
    ici_exposed  = as.integer(ici_exposed),
    cinsiyet_bin = as.integer(cinsiyet == "F")
  )

model_tiroid <- glm(
  adrenal_irae ~ ici_exposed + yas + cinsiyet_bin,
  data   = tiroid_lr,
  family = binomial(link = "logit")
)
cat("\n=== Tiroid Ca Multivaryat Lojistik Regresyon ===\n")
print(round(exp(cbind(OR = coef(model_tiroid),
                      confint(model_tiroid))), 3))

# ── Adım 3: Propensity score matching (mümkünse) ─────────────────────────────
# Sadece yaş + cinsiyet üzerinden — FAERS'in izin verdiği maksimum
if (nrow(acc_demo) >= 20) {
  m_acc <- matchit(
    ici_exposed ~ yas + cinsiyet_bin,
    data   = acc_lr %>% filter(!is.na(yas), !is.na(cinsiyet_bin)),
    method = "nearest",
    ratio  = 1,
    caliper = 0.2
  )
  cat("\n=== ACC PSM Özeti ===\n")
  print(summary(m_acc, standardize = TRUE))
  matched_acc <- match.data(m_acc)
  
  # Matched kohort üzerinde Fisher's exact test
  fisher.test(table(matched_acc$ici_exposed, matched_acc$adrenal_irae))
}
