# Supplementary material for: Confounding-aware disproportionality analysis reveals disease-inherent versus drug-attributable endocrine safety signals of immune checkpoint inhibitors
Source: Front Pharmacol. 2026 Jun 23;17:1868030. doi: 10.3389/fphar.2026.1868030 (PMC13337867; doi:10.3389/fphar.2026.1868030)
Supplement: Supplementary file 1 [file DataSheet1.zip › zenodo/R/08_yinelenen_kald─▒r.R]

# Setup (paths, seed, session info)
if (!exists("PROJECT_ROOT")) source("R/00_setup.R")

library(data.table)

# FDA algoritmasına göre yinelenenleri kaldır
# Kural 1: Aynı caseid için en güncel fda_dt'yi tut
# Kural 2: Kalan yinelemeler için en yüksek primaryid'yi tut

message("Yinelenenleri kaldırma başlıyor...")
message("Başlangıç rapor sayısı: ", nrow(demo))

# fda_dt ve primaryid'yi sayısal formata çevir
demo[, fda_dt := as.numeric(fda_dt)]
demo[, primaryid := as.numeric(primaryid)]

# Her caseid için en güncel fda_dt'yi bul
demo_temiz <- demo[order(caseid, -fda_dt, -primaryid)]
demo_temiz <- demo_temiz[!duplicated(caseid)]

message("Yinelenenden sonra rapor sayısı: ", nrow(demo_temiz))
message("Kaldırılan yinelenen rapor sayısı: ", nrow(demo) - nrow(demo_temiz))

# Geçerli primaryid listesi
gecerli_primaryid <- demo_temiz$primaryid

# Diğer tabloları da filtrele
drug_temiz <- drug[primaryid %in% gecerli_primaryid]
reac_temiz <- reac[primaryid %in% gecerli_primaryid]
indi_temiz <- indi[primaryid %in% gecerli_primaryid]
outc_temiz <- outc[primaryid %in% gecerli_primaryid]
ther_temiz <- ther[primaryid %in% gecerli_primaryid]

message("Tüm tablolar temizlendi!")
message("DRUG temiz satır: ", nrow(drug_temiz))
message("REAC temiz satır: ", nrow(reac_temiz))
message("INDI temiz satır: ", nrow(indi_temiz))
