# Supplementary material for: Confounding-aware disproportionality analysis reveals disease-inherent versus drug-attributable endocrine safety signals of immune checkpoint inhibitors
Source: Front Pharmacol. 2026 Jun 23;17:1868030. doi: 10.3389/fphar.2026.1868030 (PMC13337867; doi:10.3389/fphar.2026.1868030)
Supplement: Supplementary file 1 [file DataSheet1.zip › zenodo/R/10_ICI_tespit.R]

# Setup (paths, seed, session info)
if (!exists("PROJECT_ROOT")) source("R/00_setup.R")

library(data.table)

# Verileri yükle
drug_temiz <- readRDS(file.path(DATA_DIR, "drug_temiz.rds"))

# İKNİ ilaç isimleri listesi
ikni_listesi <- c(
  # Anti-PD-1
  "NIVOLUMAB", "PEMBROLIZUMAB", "CEMIPLIMAB", "DOSTARLIMAB",
  # Anti-PD-L1
  "ATEZOLIZUMAB", "DURVALUMAB", "AVELUMAB",
  # Anti-CTLA-4
  "IPILIMUMAB", "TREMELIMUMAB"
)

# İlaç adlarını büyük harfe çevir ve İKNİ olanları filtrele
drug_temiz[, drugname_upper := toupper(trimws(drugname))]

ikni_drug <- drug_temiz[drugname_upper %in% ikni_listesi]

message("İKNİ rapor sayısı: ", length(unique(ikni_drug$primaryid)))
message("İKNİ dağılımı:")
print(ikni_drug[, .N, by = drugname_upper][order(-N)])
