# Supplementary material for: Confounding-aware disproportionality analysis reveals disease-inherent versus drug-attributable endocrine safety signals of immune checkpoint inhibitors
Source: Front Pharmacol. 2026 Jun 23;17:1868030. doi: 10.3389/fphar.2026.1868030 (PMC13337867; doi:10.3389/fphar.2026.1868030)
Supplement: Supplementary file 1 [file DataSheet1.zip › zenodo/R/32_missing_data_analizi.R]

# Setup (paths, seed, session info)
if (!exists("PROJECT_ROOT")) source("R/00_setup.R")

library(dplyr)

demo_kohort <- readRDS(file.path(DATA_DIR, "demo_kohort.rds"))
tto_irae    <- readRDS(file.path(DATA_DIR, "tto_irae.rds"))

# ── Case ve kontrol kohortunu ayır ───────────────────────────────────────────
case_df <- demo_kohort %>% filter(grup == "Endokrin_Kanser")
ctrl_df <- demo_kohort %>% filter(grup == "Kontrol")

cat("=== CASE KOHORT (n=329) MISSING DATA ===\n")
cat(sprintf("Yaş — missing: %d (%.1f%%)\n",
    sum(is.na(case_df$yas)),
    mean(is.na(case_df$yas))*100))
cat(sprintf("Cinsiyet — missing/unknown: %d (%.1f%%)\n",
    sum(is.na(case_df$cinsiyet) | case_df$cinsiyet %in% c("","UNK","Unknown")),
    mean(is.na(case_df$cinsiyet) | case_df$cinsiyet %in% c("","UNK","Unknown"))*100))

cat("\n=== KONTROL KOHORT (n=80,191) MISSING DATA ===\n")
cat(sprintf("Yaş — missing: %d (%.1f%%)\n",
    sum(is.na(ctrl_df$yas)),
    mean(is.na(ctrl_df$yas))*100))
cat(sprintf("Cinsiyet — missing/unknown: %d (%.1f%%)\n",
    sum(is.na(ctrl_df$cinsiyet) | ctrl_df$cinsiyet %in% c("","UNK","Unknown")),
    mean(is.na(ctrl_df$cinsiyet) | ctrl_df$cinsiyet %in% c("","UNK","Unknown"))*100))

# ── TTO missing data ──────────────────────────────────────────────────────────
cat("\n=== TTO — TIME TO ONSET MISSING DATA ===\n")
cat(sprintf("Toplam tto_irae kaydı: %d\n", nrow(tto_irae)))
cat(sprintf("onset_gun missing: %d (%.1f%%)\n",
    sum(is.na(tto_irae$onset_gun)),
    mean(is.na(tto_irae$onset_gun))*100))
cat(sprintf("onset_gun < 0 (implausible): %d\n",
    sum(tto_irae$onset_gun < 0, na.rm=TRUE)))
cat(sprintf("onset_gun > 1095 (implausible): %d\n",
    sum(tto_irae$onset_gun > 1095, na.rm=TRUE)))
cat(sprintf("onset_gun = 0 (aynı gün): %d\n",
    sum(tto_irae$onset_gun == 0, na.rm=TRUE)))

# ── İlac başlangıç tarihi (TTO hesabında kullanılan) ─────────────────────────
cat(sprintf("ilac_baslangic missing: %d (%.1f%%)\n",
    sum(is.na(tto_irae$ilac_baslangic)),
    mean(is.na(tto_irae$ilac_baslangic))*100))
cat(sprintf("olay_tarihi missing: %d (%.1f%%)\n",
    sum(is.na(tto_irae$olay_tarihi)),
    mean(is.na(tto_irae$olay_tarihi))*100))

# ── Alt grup missing ──────────────────────────────────────────────────────────
cat("\n=== CONFOUNDING ANALİZİ — YAŞI OLMAYAN KAYITLAR ===\n")
# M1 analizinde kullandığımız veriler
demo_temiz <- readRDS(file.path(DATA_DIR, "demo_temiz.rds"))
alt_grup   <- readRDS(file.path(DATA_DIR, "alt_grup_tanimlama.rds"))

# ICI-exposed alt gruplar
endo_demo <- demo_kohort %>%
  filter(grup == "Endokrin_Kanser") %>%
  mutate(primaryid = as.character(primaryid)) %>%
  left_join(alt_grup %>% mutate(primaryid = as.character(primaryid)),
            by = "primaryid")

cat(sprintf("ACC ICI-exposed — n=%d, yaş missing: %d (%.1f%%)\n",
    sum(endo_demo$alt_grup=="ACC", na.rm=TRUE),
    sum(is.na(endo_demo$yas[endo_demo$alt_grup=="ACC"]), na.rm=TRUE),
    mean(is.na(endo_demo$yas[endo_demo$alt_grup=="ACC"]))*100))

cat(sprintf("Tiroid Ca ICI-exposed — n=%d, yaş missing: %d (%.1f%%)\n",
    sum(endo_demo$alt_grup=="Tiroid_Ca", na.rm=TRUE),
    sum(is.na(endo_demo$yas[endo_demo$alt_grup=="Tiroid_Ca"]), na.rm=TRUE),
    mean(is.na(endo_demo$yas[endo_demo$alt_grup=="Tiroid_Ca"]))*100))

cat("\n✅ Missing data analizi tamamlandı. Çıktıları paylaşın.\n")
