# Supplementary material for: Confounding-aware disproportionality analysis reveals disease-inherent versus drug-attributable endocrine safety signals of immune checkpoint inhibitors
Source: Front Pharmacol. 2026 Jun 23;17:1868030. doi: 10.3389/fphar.2026.1868030 (PMC13337867; doi:10.3389/fphar.2026.1868030)
Supplement: Supplementary file 1 [file DataSheet1.zip › zenodo/R/21_FDR_d├╝zeltme.R]

# =============================================================================
# 21_FDR_DUZELTME.R
# =============================================================================
# Benjamini–Hochberg false discovery rate (FDR) correction across 45
# pre-specified comparisons.
#
# Per the manuscript Methods (Section 2.4):
#   "Benjamini–Hochberg FDR correction was applied across 45 pre-specified
#    comparisons. Associations with FDR q < 0.05 were classified as
#    significant; q = 0.05 to 0.10 were pre-specified as borderline
#    hypothesis-generating signals."
#
# The 45 comparisons consist of:
#   (A) Primary cohort  : 6 endocrine irAE categories  →  6 tests
#   (B) Drug-class strata: 4 ICI classes × 6 irAE       → 24 tests
#   (C) Tumor subgroups : 3 tumor subtypes × 5 irAE    → 15 tests
#                                                        ─────────
#                                                          45 tests
#
# Two-sided Fisher's exact test is used for each 2×2 contingency table
# (case-cohort × irAE category vs reference cohort × irAE category).
# =============================================================================

# Setup (paths, seed, session info)
if (!exists("PROJECT_ROOT")) source("R/00_setup.R")

library(dplyr)
library(tidyr)

# ----- 1. Load required objects ---------------------------------------------
kohort             <- readRDS(file.path(DATA_DIR, "kohort.rds"))
endokrin_irae      <- readRDS(file.path(DATA_DIR, "endokrin_irae.rds"))
alt_grup_tanimlama <- readRDS(file.path(DATA_DIR, "alt_grup_tanimlama.rds"))

if (!exists("drug")) drug <- readRDS(file.path(DATA_DIR, "drug_temiz.rds"))

for (obj in c("kohort", "endokrin_irae", "alt_grup_tanimlama", "drug")) {
  d <- get(obj)
  d$primaryid <- as.character(d$primaryid)
  assign(obj, d)
}

# ----- 2. Define comparison universe (45 tests) -----------------------------
# Using the same 6 irAE categories used throughout the analysis pipeline.
# Gonadal dysfunction is included for primary cohort enumeration but is
# pre-specified as quantitatively non-interpretable (n = 3) and will be
# excluded from FDR adjustment downstream (manuscript Section 2.4).

irae_kategoriler  <- c("Adrenal", "Tiroid", "Hipofizit",
                       "Diyabet", "Hipoparatir", "Gonadal")
irae_main         <- irae_kategoriler                    # 6
ilac_siniflari    <- c("Combination", "Anti-CTLA-4",
                       "Anti-PD-1", "Anti-PD-L1")        # 4
ilac_irae_grid    <- expand.grid(ilac = ilac_siniflari,
                                 irae = irae_main,
                                 stringsAsFactors = FALSE)  # 24
tumor_subgroups   <- c("ACC", "Tiroid_Ca", "NET")        # 3
tumor_irae_main   <- setdiff(irae_main, "Gonadal")       # 5
tumor_irae_grid   <- expand.grid(tumor = tumor_subgroups,
                                 irae  = tumor_irae_main,
                                 stringsAsFactors = FALSE)  # 15

cat("Comparison universe:\n")
cat("  (A) Primary cohort   : ", length(irae_main), "comparisons\n")
cat("  (B) Drug-class strata: ", nrow(ilac_irae_grid), "comparisons\n")
cat("  (C) Tumor subgroups  : ", nrow(tumor_irae_grid), "comparisons\n")
cat("                          ────\n")
cat("  Total                : ",
    length(irae_main) + nrow(ilac_irae_grid) + nrow(tumor_irae_grid),
    "comparisons\n\n")

# ----- 3. Helper: 2×2 Fisher exact + ROR with normal-approximation 95% CI ----
# Returns a single-row data frame with counts, ROR, CI, and Fisher p-value.

run_2x2 <- function(case_ids, ctrl_ids, irae_df, irae_name) {
  n_case <- length(case_ids)
  n_ctrl <- length(ctrl_ids)
  
  a <- irae_df %>%
    filter(primaryid %in% case_ids, irae_kategori == irae_name) %>%
    pull(primaryid) %>% n_distinct()
  b <- n_case - a
  c <- irae_df %>%
    filter(primaryid %in% ctrl_ids, irae_kategori == irae_name) %>%
    pull(primaryid) %>% n_distinct()
  d <- n_ctrl - c
  
  # Fisher's exact test (two-sided)
  if (any(c(a, b, c, d) < 0) || (a + c) == 0) {
    p_value <- NA_real_
    ror <- ror_lo <- ror_hi <- NA_real_
  } else {
    ft <- tryCatch(
      fisher.test(matrix(c(a, b, c, d), nrow = 2, byrow = TRUE),
                  alternative = "two.sided"),
      error = function(e) NULL)
    p_value <- if (is.null(ft)) NA_real_ else ft$p.value
    
    if (a > 0 && b > 0 && c > 0 && d > 0) {
      ror    <- (a / b) / (c / d)
      se_log <- sqrt(1/a + 1/b + 1/c + 1/d)
      ror_lo <- exp(log(ror) - 1.96 * se_log)
      ror_hi <- exp(log(ror) + 1.96 * se_log)
    } else {
      # Apply Haldane–Anscombe 0.5 correction when any cell is zero
      a2 <- a + 0.5; b2 <- b + 0.5; c2 <- c + 0.5; d2 <- d + 0.5
      ror    <- (a2 / b2) / (c2 / d2)
      se_log <- sqrt(1/a2 + 1/b2 + 1/c2 + 1/d2)
      ror_lo <- exp(log(ror) - 1.96 * se_log)
      ror_hi <- exp(log(ror) + 1.96 * se_log)
    }
  }
  
  data.frame(
    n_case      = n_case,
    n_ctrl      = n_ctrl,
    case_event  = a,
    ctrl_event  = c,
    ROR         = round(ror, 3),
    ROR_lo95    = round(ror_lo, 3),
    ROR_hi95    = round(ror_hi, 3),
    p_value     = p_value
  )
}

# ----- 4. Build cohort-level ID vectors -------------------------------------
endokrin_ids <- kohort$primaryid[kohort$grup == "Endokrin_Kanser"]
kontrol_ids  <- kohort$primaryid[kohort$grup == "Kontrol"]

# ----- 5. Drug-class membership for the 80,520 ICI-exposed cohort -----------
# Build a long table: primaryid × drug-class label, where one report can map
# to combination ICI (≥1 anti-CTLA-4 + ≥1 anti-PD-1/PD-L1) or to a single class.

ici_exposed_ids <- c(endokrin_ids, kontrol_ids)

ici_class_map <- drug %>%
  filter(primaryid %in% ici_exposed_ids) %>%
  mutate(prod_lower = tolower(prod_ai)) %>%
  mutate(class = case_when(
    grepl("ipilimumab|tremelimumab", prod_lower)                         ~ "Anti-CTLA-4",
    grepl("nivolumab|pembrolizumab|cemiplimab|dostarlimab", prod_lower)  ~ "Anti-PD-1",
    grepl("atezolizumab|durvalumab|avelumab", prod_lower)                ~ "Anti-PD-L1",
    TRUE ~ NA_character_
  )) %>%
  filter(!is.na(class)) %>%
  distinct(primaryid, class)

# Combination = patient has both an anti-CTLA-4 record and an anti-PD-1/PD-L1 record
combo_ids <- ici_class_map %>%
  group_by(primaryid) %>%
  summarise(has_ctla = any(class == "Anti-CTLA-4"),
            has_pd   = any(class %in% c("Anti-PD-1", "Anti-PD-L1")),
            .groups  = "drop") %>%
  filter(has_ctla & has_pd) %>%
  pull(primaryid)

class_membership <- list(
  "Combination" = combo_ids,
  "Anti-CTLA-4" = setdiff(ici_class_map$primaryid[ici_class_map$class == "Anti-CTLA-4"], combo_ids),
  "Anti-PD-1"   = setdiff(ici_class_map$primaryid[ici_class_map$class == "Anti-PD-1"],   combo_ids),
  "Anti-PD-L1"  = setdiff(ici_class_map$primaryid[ici_class_map$class == "Anti-PD-L1"],  combo_ids)
)

cat("Drug-class membership counts (mutually exclusive):\n")
for (cls in names(class_membership)) {
  cat(sprintf("  %-12s: %6d reports\n", cls, length(class_membership[[cls]])))
}
cat("\n")

# ----- 6. Tumor subgroup membership ----------------------------------------
tumor_membership <- list(
  "ACC"       = alt_grup_tanimlama$primaryid[alt_grup_tanimlama$alt_grup == "ACC"],
  "Tiroid_Ca" = alt_grup_tanimlama$primaryid[alt_grup_tanimlama$alt_grup == "Tiroid_Ca"],
  "NET"       = alt_grup_tanimlama$primaryid[alt_grup_tanimlama$alt_grup == "NET"]
)

cat("Tumor subgroup counts:\n")
for (t in names(tumor_membership)) {
  cat(sprintf("  %-10s: %6d reports\n", t, length(tumor_membership[[t]])))
}
cat("\n")

# ----- 7. Run all 45 comparisons --------------------------------------------
results_list <- list()

# (A) Primary cohort: endokrin vs kontrol × 6 irAE
for (irae in irae_main) {
  res <- run_2x2(endokrin_ids, kontrol_ids, endokrin_irae, irae)
  res$comparison_set <- "Primary"
  res$stratum        <- "All endocrine cancers"
  res$irAE           <- irae
  results_list[[paste0("A_", irae)]] <- res
}

# (B) Drug-class stratified: each class × 6 irAE
# Reference for each class = ICI-exposed reports NOT in that class
for (i in seq_len(nrow(ilac_irae_grid))) {
  cls  <- ilac_irae_grid$ilac[i]
  irae <- ilac_irae_grid$irae[i]
  cls_ids <- class_membership[[cls]]
  ref_ids <- setdiff(ici_exposed_ids, cls_ids)
  res <- run_2x2(cls_ids, ref_ids, endokrin_irae, irae)
  res$comparison_set <- "Drug class"
  res$stratum        <- cls
  res$irAE           <- irae
  results_list[[paste0("B_", cls, "_", irae)]] <- res
}

# (C) Tumor subgroup: each tumor × 5 irAE (Gonadal excluded per Section 2.4)
# Reference = full ICI-exposed control cohort
for (i in seq_len(nrow(tumor_irae_grid))) {
  tum  <- tumor_irae_grid$tumor[i]
  irae <- tumor_irae_grid$irae[i]
  tum_ids <- tumor_membership[[tum]]
  res <- run_2x2(tum_ids, kontrol_ids, endokrin_irae, irae)
  res$comparison_set <- "Tumor subgroup"
  res$stratum        <- tum
  res$irAE           <- irae
  results_list[[paste0("C_", tum, "_", irae)]] <- res
}

all_tests <- bind_rows(results_list, .id = "test_id") %>%
  select(test_id, comparison_set, stratum, irAE,
         n_case, n_ctrl, case_event, ctrl_event,
         ROR, ROR_lo95, ROR_hi95, p_value)

cat("Total tests assembled: ", nrow(all_tests), "\n")
cat("Tests with non-NA p-value: ", sum(!is.na(all_tests$p_value)), "\n\n")

# ----- 8. Apply Benjamini–Hochberg FDR correction ---------------------------
# Apply BH across the full pre-specified universe of 45 comparisons.
# Tests where Fisher's exact returned NA (insufficient n) are kept in the
# output but excluded from the BH ranking; this preserves the pre-specified
# count without inflating the denominator with non-evaluable comparisons.

valid_idx <- which(!is.na(all_tests$p_value))
all_tests$fdr_q <- NA_real_
all_tests$fdr_q[valid_idx] <- p.adjust(all_tests$p_value[valid_idx], method = "BH")

all_tests$signal_class <- dplyr::case_when(
  is.na(all_tests$fdr_q)             ~ "Not estimable",
  all_tests$fdr_q < 0.05             ~ "Significant",
  all_tests$fdr_q >= 0.05 & all_tests$fdr_q < 0.10 ~ "Borderline",
  TRUE                               ~ "Negative"
)

# Round columns for display
all_tests$p_value <- signif(all_tests$p_value, 3)
all_tests$fdr_q   <- signif(all_tests$fdr_q,   3)

# ----- 9. Write outputs -----------------------------------------------------
write.csv(all_tests,
          file.path(TABLES_DIR, "FDR_corrected_45_comparisons.csv"),
          row.names = FALSE)

# Summary by comparison set
cat("=== FDR-CORRECTED RESULTS BY COMPARISON SET ===\n\n")
for (cs in c("Primary", "Drug class", "Tumor subgroup")) {
  cat("---", cs, "---\n")
  sub <- all_tests %>% filter(comparison_set == cs) %>%
    arrange(fdr_q)
  print(sub %>% select(stratum, irAE, case_event, ROR, ROR_lo95, ROR_hi95, p_value, fdr_q, signal_class))
  cat("\n")
}

# Significant + borderline summary
significant <- all_tests %>% filter(signal_class == "Significant")
borderline  <- all_tests %>% filter(signal_class == "Borderline")
cat("Surviving FDR correction at q < 0.05:  ", nrow(significant), "test(s)\n")
if (nrow(significant) > 0) print(significant %>% select(comparison_set, stratum, irAE, ROR, fdr_q))
cat("\nBorderline (FDR q = 0.05–0.10):       ", nrow(borderline), "test(s)\n")
if (nrow(borderline) > 0) print(borderline %>% select(comparison_set, stratum, irAE, ROR, fdr_q))

# Save the full table as RDS for downstream scripts
saveRDS(all_tests, file.path(DATA_DIR, "fdr_corrected_table.rds"))

cat("\n========================================\n")
cat("BETIK 21 COMPLETE\n")
cat("  Output: ", file.path(TABLES_DIR, "FDR_corrected_45_comparisons.csv"), "\n", sep = "")
cat("  Saved:  ", file.path(DATA_DIR, "fdr_corrected_table.rds"), "\n", sep = "")
cat("========================================\n")
