# Supplementary material for: Confounding-aware disproportionality analysis reveals disease-inherent versus drug-attributable endocrine safety signals of immune checkpoint inhibitors
Source: Front Pharmacol. 2026 Jun 23;17:1868030. doi: 10.3389/fphar.2026.1868030 (PMC13337867; doi:10.3389/fphar.2026.1868030)
Supplement: Supplementary file 1 [file DataSheet1.zip › zenodo/R/02b_zip_ac.R]

# Setup (paths, seed, session info)
if (!exists("PROJECT_ROOT")) source("R/00_setup.R")

# Sadece TXT dosyalarını aç
zip_dosyalari <- list.files(file.path(DATA_DIR, "raw", ))
                             pattern = "\\.zip$", 
                             full.names = TRUE)

for (zip in zip_dosyalari) {
  message("İşleniyor: ", basename(zip))
  
  # Zip içindeki sadece TXT dosyalarını bul
  icerik <- unzip(zip, list = TRUE)
  txt_listesi <- icerik$Name[grepl("\\.txt$", icerik$Name, ignore.case = TRUE)]
  
  # Sadece TXT dosyalarını aç
  tryCatch(
    unzip(zip, files = txt_listesi, 
          exdir = file.path(DATA_DIR, "raw",)
          overwrite = FALSE),
    error = function(e) message("HATA: ", basename(zip))
  )
}

message("Tüm TXT dosyaları açıldı!")
