# Supplementary material for: Confounding-aware disproportionality analysis reveals disease-inherent versus drug-attributable endocrine safety signals of immune checkpoint inhibitors
Source: Front Pharmacol. 2026 Jun 23;17:1868030. doi: 10.3389/fphar.2026.1868030 (PMC13337867; doi:10.3389/fphar.2026.1868030)
Supplement: Supplementary file 1 [file DataSheet1.zip › zenodo/R/06_reac_indi_y├╝kle.R]

# Setup (paths, seed, session info)
if (!exists("PROJECT_ROOT")) source("R/00_setup.R")

library(data.table)

ascii_klasor <- file.path(DATA_DIR, "raw/ascii")

# REAC dosyalarını yükle
message("REAC dosyaları yükleniyor...")

reac_dosyalari <- list.files(ascii_klasor, 
                              pattern = "^REAC.*\\.txt$", 
                              full.names = TRUE)

reac <- rbindlist(
  lapply(reac_dosyalari, function(f) {
    message("  Okunuyor: ", basename(f))
    tryCatch(
      fread(f, sep = "$", quote = "", encoding = "Latin-1"),
      error = function(e) { message("  HATA: ", basename(f)); NULL }
    )
  }),
  fill = TRUE
)

message("REAC yüklendi! Toplam satır: ", nrow(reac))

# INDI dosyalarını yükle
message("INDI dosyaları yükleniyor...")

indi_dosyalari <- list.files(ascii_klasor, 
                              pattern = "^INDI.*\\.txt$", 
                              full.names = TRUE)

indi <- rbindlist(
  lapply(indi_dosyalari, function(f) {
    message("  Okunuyor: ", basename(f))
    tryCatch(
      fread(f, sep = "$", quote = "", encoding = "Latin-1"),
      error = function(e) { message("  HATA: ", basename(f)); NULL }
    )
  }),
  fill = TRUE
)

message("INDI yüklendi! Toplam satır: ", nrow(indi))
