# Supplementary material for: Confounding-aware disproportionality analysis reveals disease-inherent versus drug-attributable endocrine safety signals of immune checkpoint inhibitors
Source: Front Pharmacol. 2026 Jun 23;17:1868030. doi: 10.3389/fphar.2026.1868030 (PMC13337867; doi:10.3389/fphar.2026.1868030)
Supplement: Supplementary file 1 [file DataSheet1.zip › zenodo/R/26_time_trend.R]

# Setup (paths, seed, session info)
if (!exists("PROJECT_ROOT")) source("R/00_setup.R")

# ============================================================
# BETİK 26: ZAMAN TRENDİ ANALİZİ
# 2015–2024 Yıllık irAE Bildirim Oranları
# ============================================================

library(dplyr)
library(ggplot2)


# ── 1. VERİLERİ YÜKLE ───────────────────────────────────────

kohort        <- readRDS("data/kohort.rds")
endokrin_irae <- readRDS("data/endokrin_irae.rds")

kohort$primaryid        <- as.character(kohort$primaryid)
endokrin_irae$primaryid <- as.character(endokrin_irae$primaryid)
demo$primaryid          <- as.character(demo$primaryid)

endokrin_ids <- kohort$primaryid[kohort$grup == "Endokrin_Kanser"]
kontrol_ids  <- kohort$primaryid[kohort$grup == "Kontrol"]

# ── 2. YILLIK BİLDİRİM VERİSİ ───────────────────────────────

cat("=== YILLIK BİLDİRİM VERİSİ HAZIRLANIYOR ===\n")

demo_yil <- demo %>%
  filter(primaryid %in% c(endokrin_ids, kontrol_ids)) %>%
  mutate(
    yil  = as.integer(substr(as.character(fda_dt), 1, 4)),
    grup = ifelse(primaryid %in% endokrin_ids,
                  "Endokrin_Kanser", "Kontrol")
  ) %>%
  filter(yil >= 2015, yil <= 2024) %>%
  select(primaryid, yil, grup)

cat("Yıl dağılımı:\n")
print(table(demo_yil$yil, demo_yil$grup))

# ── 3. YILLIK irAE ORANLARI ──────────────────────────────────

irae_listesi <- c("Adrenal","Tiroid","Hipofizit","Diyabet","Hipoparatir")

yillik_irae <- list()

for (irae in irae_listesi) {
  
  # irAE olan hastalar
  irae_endokrin_ids <- endokrin_irae %>%
    filter(primaryid %in% endokrin_ids,
           irae_kategori == irae) %>%
    pull(primaryid) %>% unique()
  
  irae_kontrol_ids <- endokrin_irae %>%
    filter(primaryid %in% kontrol_ids,
           irae_kategori == irae) %>%
    pull(primaryid) %>% unique()
  
  # Yıllık endokrin kanser
  yil_endokrin <- demo_yil %>%
    filter(grup == "Endokrin_Kanser") %>%
    group_by(yil) %>%
    summarise(
      N_toplam = n(),
      N_irae   = sum(primaryid %in% irae_endokrin_ids),
      oran     = round(N_irae / N_toplam * 100, 2),
      .groups  = "drop"
    ) %>%
    mutate(grup = "Endokrin_Kanser", irae = irae)
  
  # Yıllık kontrol
  yil_kontrol <- demo_yil %>%
    filter(grup == "Kontrol") %>%
    group_by(yil) %>%
    summarise(
      N_toplam = n(),
      N_irae   = sum(primaryid %in% irae_kontrol_ids),
      oran     = round(N_irae / N_toplam * 100, 2),
      .groups  = "drop"
    ) %>%
    mutate(grup = "Kontrol", irae = irae)
  
  yillik_irae[[irae]] <- bind_rows(yil_endokrin, yil_kontrol)
}

yillik_tablo <- bind_rows(yillik_irae)

cat("\n=== YILLIK ADRENAL YETMEZLİK ORANLARI ===\n")
print(yillik_tablo %>%
        filter(irae == "Adrenal") %>%
        select(yil, grup, N_toplam, N_irae, oran))

# ── 4. TREND TESTİ ───────────────────────────────────────────

cat("\n=== TREND TESTİ (Cochran-Armitage) ===\n")

trend_sonuc <- list()

for (irae in irae_listesi) {
  
  # Endokrin kanser grubunda yıllık trend
  trend_veri <- yillik_tablo %>%
    filter(irae == !!irae, grup == "Endokrin_Kanser") %>%
    arrange(yil)
  
  if (sum(trend_veri$N_irae) < 3) {
    cat(irae, "— yetersiz veri\n")
    next
  }
  
  # Spearman korelasyon ile trend testi
  sp <- cor.test(trend_veri$yil, trend_veri$oran,
                 method = "spearman")
  
  trend_sonuc[[irae]] <- data.frame(
    irAE        = irae,
    rho         = round(sp$estimate, 3),
    p_trend     = round(sp$p.value, 4),
    Trend_Yonu  = ifelse(sp$estimate > 0, "Artan", "Azalan"),
    Anlamli     = ifelse(sp$p.value < 0.05, "Evet", "Hayir")
  )
  
  cat(irae, "— rho:", round(sp$estimate, 3),
      "| p:", round(sp$p.value, 4), "\n")
}

trend_tablo <- bind_rows(trend_sonuc)
cat("\n")
print(trend_tablo)

# ── 5. YILLIK ROR HESAPLA ────────────────────────────────────

cat("\n=== YILLIK ROR — ADRENAL YETMEZLİK ===\n")

yillik_ror <- list()

for (yil in 2015:2024) {
  
  yil_endokrin <- demo_yil %>%
    filter(yil == !!yil, grup == "Endokrin_Kanser") %>%
    pull(primaryid)
  
  yil_kontrol <- demo_yil %>%
    filter(yil == !!yil, grup == "Kontrol") %>%
    pull(primaryid)
  
  if (length(yil_endokrin) < 3 | length(yil_kontrol) < 3) next
  
  for (irae in c("Adrenal","Hipofizit")) {
    
    a <- endokrin_irae %>%
      filter(primaryid %in% yil_endokrin,
             irae_kategori == irae) %>%
      pull(primaryid) %>% n_distinct()
    b <- length(yil_endokrin) - a
    c <- endokrin_irae %>%
      filter(primaryid %in% yil_kontrol,
             irae_kategori == irae) %>%
      pull(primaryid) %>% n_distinct()
    d <- length(yil_kontrol) - c
    
    if (a > 0 & b > 0 & c > 0 & d > 0) {
      ror     <- (a/b) / (c/d)
      se      <- sqrt(1/a + 1/b + 1/c + 1/d)
      ror_alt <- exp(log(ror) - 1.96*se)
      ror_ust <- exp(log(ror) + 1.96*se)
    } else {
      ror <- ror_alt <- ror_ust <- NA
    }
    
    yillik_ror[[paste(yil, irae)]] <- data.frame(
      Yil       = yil,
      irAE      = irae,
      N_Endokrin = length(yil_endokrin),
      N_Kontrol  = length(yil_kontrol),
      Vaka_a    = a,
      ROR       = round(ror, 3),
      ROR_Alt95 = round(ror_alt, 3),
      ROR_Ust95 = round(ror_ust, 3)
    )
  }
}

yillik_ror_tablo <- bind_rows(yillik_ror)
print(yillik_ror_tablo)

# ── 6. GÖRSELLEŞTİR ─────────────────────────────────────────

# Yıllık bildirim oranı — tüm irAE
ggplot(yillik_tablo %>% filter(grup == "Endokrin_Kanser"),
       aes(x = yil, y = oran, color = irae, group = irae)) +
  geom_line(linewidth = 1) +
  geom_point(size = 2.5) +
  scale_color_manual(values = c(
    "Adrenal"     = "#E63946",
    "Tiroid"      = "#457B9D",
    "Hipofizit"   = "#2A9D8F",
    "Diyabet"     = "#E9C46A",
    "Hipoparatir" = "#F4A261"
  )) +
  labs(title    = "Yıllık Endokrin irAE Bildirim Oranları (2015–2024)",
       subtitle = "Endokrin kanser + İKNİ kohortunda",
       x = "Yıl", y = "Bildirim Oranı (%)",
       color = "irAE Kategorisi") +
  scale_x_continuous(breaks = 2015:2024) +
  theme_bw(base_size = 13) +
  theme(axis.text.x = element_text(angle = 45, hjust = 1))

ggsave("output/figures/Yillik_iRAE_Trend.pdf", width = 12, height = 6)
ggsave("output/figures/Yillik_iRAE_Trend.png", width = 12, height = 6, dpi = 300)

# Yıllık ROR — adrenal
ggplot(yillik_ror_tablo %>% filter(!is.na(ROR)),
       aes(x = Yil, y = ROR, color = irAE, group = irAE)) +
  geom_line(linewidth = 1) +
  geom_point(size = 3) +
  geom_ribbon(aes(ymin = ROR_Alt95, ymax = ROR_Ust95,
                  fill = irAE), alpha = 0.15, color = NA) +
  geom_hline(yintercept = 1, linetype = "dashed", color = "gray50") +
  scale_color_manual(values = c("Adrenal"   = "#E63946",
                                 "Hipofizit" = "#2A9D8F")) +
  scale_fill_manual(values  = c("Adrenal"   = "#E63946",
                                 "Hipofizit" = "#2A9D8F")) +
  labs(title    = "Yıllık ROR Trendi — Adrenal & Hipofizit",
       subtitle = "2015–2024 arası zaman içindeki değişim",
       x = "Yıl", y = "ROR (%95 GA)",
       color = "irAE", fill = "irAE") +
  scale_x_continuous(breaks = 2015:2024) +
  theme_bw(base_size = 13) +
  theme(axis.text.x = element_text(angle = 45, hjust = 1))

ggsave("output/figures/Yillik_ROR_Trend.pdf", width = 12, height = 6)
ggsave("output/figures/Yillik_ROR_Trend.png", width = 12, height = 6, dpi = 300)

# ── 7. KAYDET ────────────────────────────────────────────────

write.csv(yillik_tablo,     "output/tables/Yillik_iRAE_Oranlar.csv",  row.names = FALSE)
write.csv(trend_tablo,      "output/tables/Trend_Test_Sonuclari.csv", row.names = FALSE)
write.csv(yillik_ror_tablo, "output/tables/Yillik_ROR_Tablo.csv",     row.names = FALSE)

saveRDS(yillik_tablo,     "data/yillik_irae_tablo.rds")
saveRDS(yillik_ror_tablo, "data/yillik_ror_tablo.rds")

cat("\n========================================\n")
cat("✅ BETİK 26 TAMAMLANDI\n")
cat("  output/tables/Yillik_iRAE_Oranlar.csv\n")
cat("  output/tables/Trend_Test_Sonuclari.csv\n")
cat("  output/tables/Yillik_ROR_Tablo.csv\n")
cat("  output/figures/Yillik_iRAE_Trend.pdf/png\n")
cat("  output/figures/Yillik_ROR_Trend.pdf/png\n")
cat("========================================\n")
