# Supplementary material for: Confounding-aware disproportionality analysis reveals disease-inherent versus drug-attributable endocrine safety signals of immune checkpoint inhibitors
Source: Front Pharmacol. 2026 Jun 23;17:1868030. doi: 10.3389/fphar.2026.1868030 (PMC13337867; doi:10.3389/fphar.2026.1868030)
Supplement: Supplementary file 1 [file DataSheet1.zip › zenodo/R/12_kohort_birlestir.R]

# Setup (paths, seed, session info)
if (!exists("PROJECT_ROOT")) source("R/00_setup.R")

library(data.table)

# İKNİ alan endokrin kanserli hastalar (Katman 1)
endokrin_primaryid <- unique(endokrin_indi$primaryid)
ikni_primaryid <- unique(ikni_drug$primaryid)

# Kesişim: hem İKNİ alan hem endokrin kanserli
endokrin_ikni_id <- intersect(endokrin_primaryid, ikni_primaryid)

message("İKNİ alan endokrin kanserli hasta sayısı: ", length(endokrin_ikni_id))

# Kontrol kohortu: İKNİ alan ama endokrin kanseri olmayan
kontrol_ikni_id <- setdiff(ikni_primaryid, endokrin_primaryid)

message("Kontrol kohortu (İKNİ alan endokrin dışı kanser): ", length(kontrol_ikni_id))

# Kohort etiketleri oluştur
kohort <- data.table(
  primaryid = c(endokrin_ikni_id, kontrol_ikni_id),
  grup = c(rep("Endokrin_Kanser", length(endokrin_ikni_id)),
           rep("Kontrol", length(kontrol_ikni_id)))
)

message("Toplam kohort: ", nrow(kohort))

# Kaydet
saveRDS(kohort, file.path(DATA_DIR, "kohort.rds"))
message("Kohort kaydedildi!")
