# Supplementary material for: Confounding-aware disproportionality analysis reveals disease-inherent versus drug-attributable endocrine safety signals of immune checkpoint inhibitors
Source: Front Pharmacol. 2026 Jun 23;17:1868030. doi: 10.3389/fphar.2026.1868030 (PMC13337867; doi:10.3389/fphar.2026.1868030)
Supplement: Supplementary file 1 [file DataSheet1.zip › zenodo/R/23_demografi.R]

# Setup (paths, seed, session info)
if (!exists("PROJECT_ROOT")) source("R/00_setup.R")

# ============================================================
# BETİK 23: DEMOGRAFİK ANALİZ
# Cinsiyet, Yaş, Ülke — Endokrin Kanser vs Kontrol
# ============================================================

library(dplyr)
library(ggplot2)


# ── 1. VERİLERİ YÜKLE ───────────────────────────────────────

kohort        <- readRDS("data/kohort.rds")
endokrin_irae <- readRDS("data/endokrin_irae.rds")

kohort$primaryid        <- as.character(kohort$primaryid)
endokrin_irae$primaryid <- as.character(endokrin_irae$primaryid)
demo$primaryid          <- as.character(demo$primaryid)

endokrin_ids <- kohort$primaryid[kohort$grup == "Endokrin_Kanser"]
kontrol_ids  <- kohort$primaryid[kohort$grup == "Kontrol"]

# ── 2. DEMOGRAFİK VERİYİ HAZIRLA ────────────────────────────

demo_kohort <- demo %>%
  filter(primaryid %in% c(endokrin_ids, kontrol_ids)) %>%
  mutate(
    grup = ifelse(primaryid %in% endokrin_ids, 
                  "Endokrin_Kanser", "Kontrol"),
    # Yaş standardize et
    yas = case_when(
      age_cod == "YR"  ~ age,
      age_cod == "MON" ~ age / 12,
      age_cod == "WK"  ~ age / 52,
      age_cod == "DY"  ~ age / 365,
      TRUE ~ age
    ),
    yas = ifelse(yas < 18 | yas > 100, NA, yas),
    # Yaş grubu
    yas_grubu = case_when(
      yas < 40          ~ "<40",
      yas >= 40 & yas < 55 ~ "40-54",
      yas >= 55 & yas < 65 ~ "55-64",
      yas >= 65 & yas < 75 ~ "65-74",
      yas >= 75             ~ "≥75",
      TRUE ~ NA_character_
    ),
    yas_grubu = factor(yas_grubu, 
                       levels = c("<40","40-54","55-64","65-74","≥75")),
    # Cinsiyet
    cinsiyet = case_when(
      sex == "M" ~ "Erkek",
      sex == "F" ~ "Kadın",
      TRUE ~ NA_character_
    ),
    # Ülke bölgesi
    bolge = case_when(
      occr_country %in% c("US","CA","MX") ~ "Kuzey Amerika",
      occr_country %in% c("GB","DE","FR","IT","ES","NL",
                           "BE","SE","CH","AT","DK","NO",
                           "FI","PT","IE","PL") ~ "Avrupa",
      occr_country %in% c("JP","CN","KR","TW","SG","IN") ~ "Asya",
      occr_country == ""  ~ "Bilinmiyor",
      is.na(occr_country) ~ "Bilinmiyor",
      TRUE ~ "Diğer"
    )
  )

cat("Demografik veri hazır\n")
cat("Endokrin kanser:", sum(demo_kohort$grup == "Endokrin_Kanser"), "\n")
cat("Kontrol:", sum(demo_kohort$grup == "Kontrol"), "\n")

# ── 3. CİNSİYET ANALİZİ ─────────────────────────────────────

cat("\n=== CİNSİYET DAĞILIMI ===\n")

cinsiyet_tablo <- demo_kohort %>%
  filter(!is.na(cinsiyet)) %>%
  group_by(grup, cinsiyet) %>%
  summarise(n = n(), .groups = "drop") %>%
  group_by(grup) %>%
  mutate(oran = round(n / sum(n) * 100, 1))

print(cinsiyet_tablo)

# Fisher testi — cinsiyet farkı
cinsiyet_matrix <- demo_kohort %>%
  filter(!is.na(cinsiyet)) %>%
  group_by(grup, cinsiyet) %>%
  summarise(n = n(), .groups = "drop") %>%
  tidyr::pivot_wider(names_from = cinsiyet, values_from = n) %>%
  select(Erkek, Kadın) %>%
  as.matrix()

ft_cinsiyet <- fisher.test(cinsiyet_matrix)
cat("Cinsiyet Fisher p:", round(ft_cinsiyet$p.value, 4), "\n")

# ── 4. YAŞ ANALİZİ ──────────────────────────────────────────

cat("\n=== YAŞ ANALİZİ ===\n")

yas_ozet <- demo_kohort %>%
  filter(!is.na(yas)) %>%
  group_by(grup) %>%
  summarise(
    N           = n(),
    Medyan_Yas  = round(median(yas), 1),
    IQR_alt     = round(quantile(yas, 0.25), 1),
    IQR_ust     = round(quantile(yas, 0.75), 1),
    Ortalama    = round(mean(yas), 1),
    SD          = round(sd(yas), 1),
    .groups = "drop"
  )

print(yas_ozet)

# Wilcoxon testi
yas_endokrin <- demo_kohort %>% 
  filter(grup == "Endokrin_Kanser", !is.na(yas)) %>% 
  pull(yas)
yas_kontrol <- demo_kohort %>% 
  filter(grup == "Kontrol", !is.na(yas)) %>% 
  pull(yas)

wt <- wilcox.test(yas_endokrin, yas_kontrol)
cat("Yaş Wilcoxon p:", round(wt$p.value, 4), "\n")

# Yaş grubu dağılımı
cat("\nYaş grubu dağılımı:\n")
yas_grubu_tablo <- demo_kohort %>%
  filter(!is.na(yas_grubu)) %>%
  group_by(grup, yas_grubu) %>%
  summarise(n = n(), .groups = "drop") %>%
  group_by(grup) %>%
  mutate(oran = round(n / sum(n) * 100, 1))

print(yas_grubu_tablo)

# ── 5. irAE'YE GÖRE CİNSİYET FARKI ─────────────────────────

cat("\n=== irAE KATEGORİSİNE GÖRE CİNSİYET ===\n")

irae_demo <- endokrin_irae %>%
  filter(primaryid %in% endokrin_ids) %>%
  left_join(demo_kohort %>% select(primaryid, cinsiyet, yas, yas_grubu),
            by = "primaryid") %>%
  filter(!is.na(cinsiyet))

irae_cinsiyet <- irae_demo %>%
  group_by(irae_kategori, cinsiyet) %>%
  summarise(n = n(), .groups = "drop") %>%
  group_by(irae_kategori) %>%
  mutate(oran = round(n / sum(n) * 100, 1))

print(irae_cinsiyet)

# ── 6. irAE'YE GÖRE YAŞ FARKI ───────────────────────────────

cat("\n=== irAE KATEGORİSİNE GÖRE YAŞ ===\n")

irae_yas <- irae_demo %>%
  filter(!is.na(yas)) %>%
  group_by(irae_kategori) %>%
  summarise(
    N          = n(),
    Medyan_Yas = round(median(yas), 1),
    IQR_alt    = round(quantile(yas, 0.25), 1),
    IQR_ust    = round(quantile(yas, 0.75), 1),
    .groups = "drop"
  )

print(irae_yas)

# ── 7. BÖLGE ANALİZİ ────────────────────────────────────────

cat("\n=== BÖLGE DAĞILIMI ===\n")

bolge_tablo <- demo_kohort %>%
  filter(bolge != "Bilinmiyor") %>%
  group_by(grup, bolge) %>%
  summarise(n = n(), .groups = "drop") %>%
  group_by(grup) %>%
  mutate(oran = round(n / sum(n) * 100, 1)) %>%
  arrange(grup, desc(n))

print(bolge_tablo)

# ── 8. GÖRSELLEŞTİR ─────────────────────────────────────────

# Yaş dağılımı — boxplot
ggplot(demo_kohort %>% filter(!is.na(yas)),
       aes(x = grup, y = yas, fill = grup)) +
  geom_boxplot(alpha = 0.7, outlier.shape = 21) +
  scale_fill_manual(values = c("Endokrin_Kanser" = "#E63946",
                                "Kontrol"         = "#457B9D")) +
  labs(title   = "Yaş Dağılımı — Endokrin Kanser vs Kontrol",
       x = "", y = "Yaş", fill = "") +
  theme_bw(base_size = 13) +
  theme(legend.position = "none")

ggsave("output/figures/Yas_Dagilimi.pdf", width = 8, height = 6)
ggsave("output/figures/Yas_Dagilimi.png", width = 8, height = 6, dpi = 300)

# Cinsiyet — bar grafik
ggplot(cinsiyet_tablo, aes(x = grup, y = oran, fill = cinsiyet)) +
  geom_bar(stat = "identity", position = "dodge") +
  scale_fill_manual(values = c("Kadın" = "#E9C46A",
                                "Erkek" = "#264653")) +
  labs(title = "Cinsiyet Dağılımı — Endokrin Kanser vs Kontrol",
       x = "", y = "Oran (%)", fill = "Cinsiyet") +
  theme_bw(base_size = 13)

ggsave("output/figures/Cinsiyet_Dagilimi.pdf", width = 8, height = 6)
ggsave("output/figures/Cinsiyet_Dagilimi.png", width = 8, height = 6, dpi = 300)

# ── 9. KAYDET ────────────────────────────────────────────────

saveRDS(demo_kohort,    "data/demo_kohort.rds")
write.csv(yas_ozet,     "output/tables/Demografik_Yas.csv",      row.names = FALSE)
write.csv(cinsiyet_tablo, "output/tables/Demografik_Cinsiyet.csv", row.names = FALSE)
write.csv(irae_cinsiyet,  "output/tables/iRAE_Cinsiyet.csv",       row.names = FALSE)
write.csv(irae_yas,       "output/tables/iRAE_Yas.csv",            row.names = FALSE)
write.csv(bolge_tablo,    "output/tables/Demografik_Bolge.csv",    row.names = FALSE)

cat("\n========================================\n")
cat("✅ BETİK 23 TAMAMLANDI\n")
cat("  output/tables/Demografik_Yas.csv\n")
cat("  output/tables/Demografik_Cinsiyet.csv\n")
cat("  output/tables/iRAE_Cinsiyet.csv\n")
cat("  output/tables/iRAE_Yas.csv\n")
cat("  output/tables/Demografik_Bolge.csv\n")
cat("  output/figures/Yas_Dagilimi.pdf/png\n")
cat("  output/figures/Cinsiyet_Dagilimi.pdf/png\n")
cat("========================================\n")
