# Supplementary material for: Confounding-aware disproportionality analysis reveals disease-inherent versus drug-attributable endocrine safety signals of immune checkpoint inhibitors
Source: Front Pharmacol. 2026 Jun 23;17:1868030. doi: 10.3389/fphar.2026.1868030 (PMC13337867; doi:10.3389/fphar.2026.1868030)
Supplement: Supplementary file 1 [file DataSheet1.zip › zenodo/R/19_ICI__almayan_ACC.R]

# Setup (paths, seed, session info)
if (!exists("PROJECT_ROOT")) source("R/00_setup.R")

# Önce şunu çalıştırın — mevcut durumu görelim
cat("=== İKNİ ALMAYAN ACC HASTALARINI ARIYORUZ ===\n")

# İKNİ ilaç listesi
ikni_ilaclari <- c(
  "nivolumab","pembrolizumab","ipilimumab","atezolizumab",
  "durvalumab","avelumab","cemiplimab","tremelimumab","dostarlimab"
)

# FAERS'te ACC endikasyonlu TÜM hastalar (kohort dışı dahil)
acc_tum <- indi %>%
  mutate(primaryid = as.character(primaryid)) %>%
  filter(grepl("Adrenocortical", indi_pt, ignore.case = TRUE)) %>%
  pull(primaryid) %>%
  unique()

cat("FAERS'te toplam ACC hastası:", length(acc_tum), "\n")

# Bunların kaçı İKNİ almış?
acc_ikni_alan <- drug %>%
  mutate(primaryid = as.character(primaryid)) %>%
  filter(primaryid %in% acc_tum) %>%
  mutate(prod_lower = tolower(prod_ai)) %>%
  filter(sapply(prod_lower, function(x)
    any(sapply(ikni_ilaclari, function(d) grepl(d, x))))) %>%
  pull(primaryid) %>%
  unique()

cat("ACC + İKNİ alan:", length(acc_ikni_alan), "\n")

# İKNİ ALMAYANLAR
acc_ikni_almayan <- setdiff(acc_tum, acc_ikni_alan)
cat("ACC + İKNİ ALMAYAN:", length(acc_ikni_almayan), "\n")

# Bu grupta adrenal yetmezlik var mı?
adrenal_pt_terimleri <- c(
  "adrenal insufficiency","adrenocortical insufficiency",
  "adrenal failure","hypocortisolism",
  "primary adrenal insufficiency"
)

acc_ikni_almayan_adrenal <- reac %>%
  mutate(primaryid = as.character(primaryid)) %>%
  filter(
    primaryid %in% acc_ikni_almayan,
    grepl(paste(adrenal_pt_terimleri, collapse="|"), pt, ignore.case = TRUE)
  ) %>%
  pull(primaryid) %>%
  unique()

cat("\n=== ICI-NAIVE ACC RESULTS ===\n")
cat(sprintf("ICI-naive ACC patients with adrenal insufficiency: %d / %d (%.1f%%)\n",
    length(acc_ikni_almayan_adrenal),
    length(acc_ikni_almayan),
    length(acc_ikni_almayan_adrenal) / length(acc_ikni_almayan) * 100))

# ICI-EXPOSED ACC counterpart (computed dynamically from cohort objects,
# previously hard-coded; the manuscript Table 3 value of 5.3% is reproduced
# by this dynamic computation when run on the full pipeline output).
acc_ici_exposed <- alt_grup_tanimlama %>%
  filter(alt_grup == "ACC") %>%
  pull(primaryid) %>%
  intersect(kohort$primaryid[kohort$grup == "Endokrin_Kanser"])

acc_ici_exposed_adrenal <- reac %>%
  mutate(primaryid = as.character(primaryid)) %>%
  filter(primaryid %in% acc_ici_exposed,
         grepl(paste(adrenal_pt_terimleri, collapse = "|"), pt, ignore.case = TRUE)) %>%
  pull(primaryid) %>%
  unique()

cat(sprintf("ICI-exposed ACC patients with adrenal insufficiency: %d / %d (%.1f%%)\n",
    length(acc_ici_exposed_adrenal),
    length(acc_ici_exposed),
    length(acc_ici_exposed_adrenal) / length(acc_ici_exposed) * 100))

# Persist for downstream confounding analysis (Script 30, multivariate)
saveRDS(list(
  ici_naive_ACC                = acc_ikni_almayan,
  ici_naive_ACC_adrenal        = acc_ikni_almayan_adrenal,
  ici_exposed_ACC              = acc_ici_exposed,
  ici_exposed_ACC_adrenal      = acc_ici_exposed_adrenal
), file.path(DATA_DIR, "acc_ici_naive_vs_exposed.rds"))
