# Supplementary material for: Confounding-aware disproportionality analysis reveals disease-inherent versus drug-attributable endocrine safety signals of immune checkpoint inhibitors
Source: Front Pharmacol. 2026 Jun 23;17:1868030. doi: 10.3389/fphar.2026.1868030 (PMC13337867; doi:10.3389/fphar.2026.1868030)
Supplement: Supplementary file 1 [file DataSheet1.zip › zenodo/R/20b_ICI_almayan_tiroid_hipoparatiroidi.R]

# Setup (paths, seed, session info)
if (!exists("PROJECT_ROOT")) source("R/00_setup.R")

# Tiroid Ca — Hipoparatiroidi Confounding Analizi

hipoparat_terimleri <- c(
  "hypoparathyroidism",
  "parathyroid insufficiency",
  "hypocalcaemia",
  "hypocalcemia"
)

# İKNİ almayan Tiroid Ca'da hipoparatiroidi
tiroidca_ikni_almayan_hipoparat <- reac %>%
  mutate(primaryid = as.character(primaryid)) %>%
  filter(
    primaryid %in% tiroidca_ikni_almayan,
    grepl(paste(hipoparat_terimleri, collapse="|"), pt, ignore.case = TRUE)
  ) %>%
  pull(primaryid) %>% unique()

# İKNİ alan Tiroid Ca'da hipoparatiroidi (Betik 17'den: 1 vaka, n=172)
cat("=== TİROİD CA — HİPOPARATİROİDİ KARŞILAŞTIRMA ===\n")
cat("İKNİ ALMAYAN Tiroid Ca:\n")
cat("  N:", length(tiroidca_ikni_almayan), "\n")
cat("  Hipoparatiroidi:", length(tiroidca_ikni_almayan_hipoparat), "\n")
cat("  Oran: %", round(length(tiroidca_ikni_almayan_hipoparat) / 
                       length(tiroidca_ikni_almayan) * 100, 2), "\n")

cat("\nİKNİ ALAN Tiroid Ca (Betik 17):\n")
cat("  N: 172\n")
cat("  Hipoparatiroidi: 1\n")
cat("  Oran: %", round(1/172*100, 2), "\n")
