# Supplementary material for: Confounding-aware disproportionality analysis reveals disease-inherent versus drug-attributable endocrine safety signals of immune checkpoint inhibitors
Source: Front Pharmacol. 2026 Jun 23;17:1868030. doi: 10.3389/fphar.2026.1868030 (PMC13337867; doi:10.3389/fphar.2026.1868030)
Supplement: Supplementary file 1 [file DataSheet1.zip › zenodo/R/24_ila├o_s─▒n─▒f_kar┼ƒ─▒la┼ƒt─▒rma.R]

# Setup (paths, seed, session info)
if (!exists("PROJECT_ROOT")) source("R/00_setup.R")

# ============================================================
# BETİK 24: İLAÇ SINIFI KARŞILAŞTIRMASI
# Anti-PD1 vs Anti-PDL1 vs Anti-CTLA4 vs Kombinasyon
# ============================================================

library(dplyr)
library(ggplot2)


# ── 1. VERİLERİ YÜKLE ───────────────────────────────────────

kohort        <- readRDS("data/kohort.rds")
endokrin_irae <- readRDS("data/endokrin_irae.rds")

kohort$primaryid        <- as.character(kohort$primaryid)
endokrin_irae$primaryid <- as.character(endokrin_irae$primaryid)
drug$primaryid          <- as.character(drug$primaryid)

endokrin_ids <- kohort$primaryid[kohort$grup == "Endokrin_Kanser"]
kontrol_ids  <- kohort$primaryid[kohort$grup == "Kontrol"]

# ── 2. İLAÇ SINIFLARINI TANIMLA ─────────────────────────────

anti_pd1  <- c("nivolumab","pembrolizumab","cemiplimab","dostarlimab")
anti_pdl1 <- c("atezolizumab","durvalumab","avelumab")
anti_ctla4 <- c("ipilimumab","tremelimumab")

# Her hastanın aldığı İKNİ sınıflarını belirle
ikni_sinif <- drug %>%
  filter(primaryid %in% endokrin_ids) %>%
  mutate(prod_lower = tolower(prod_ai)) %>%
  mutate(
    pd1   = sapply(prod_lower, function(x) any(sapply(anti_pd1,  function(d) grepl(d, x)))),
    pdl1  = sapply(prod_lower, function(x) any(sapply(anti_pdl1, function(d) grepl(d, x)))),
    ctla4 = sapply(prod_lower, function(x) any(sapply(anti_ctla4,function(d) grepl(d, x))))
  ) %>%
  group_by(primaryid) %>%
  summarise(
    pd1   = any(pd1),
    pdl1  = any(pdl1),
    ctla4 = any(ctla4),
    .groups = "drop"
  ) %>%
  mutate(
    sinif = case_when(
      pd1 & ctla4         ~ "Kombinasyon",
      pdl1 & ctla4        ~ "Kombinasyon",
      pd1 & pdl1          ~ "Kombinasyon",
      pd1                 ~ "Anti-PD1",
      pdl1                ~ "Anti-PDL1",
      ctla4               ~ "Anti-CTLA4",
      TRUE                ~ "Diger"
    )
  )

cat("=== İLAÇ SINIFI DAĞILIMI ===\n")
print(table(ikni_sinif$sinif))

# ── 3. KONTROL GRUBU İÇİN DE SINIFLA ────────────────────────

ikni_sinif_kontrol <- drug %>%
  filter(primaryid %in% kontrol_ids) %>%
  mutate(prod_lower = tolower(prod_ai)) %>%
  mutate(
    pd1   = sapply(prod_lower, function(x) any(sapply(anti_pd1,  function(d) grepl(d, x)))),
    pdl1  = sapply(prod_lower, function(x) any(sapply(anti_pdl1, function(d) grepl(d, x)))),
    ctla4 = sapply(prod_lower, function(x) any(sapply(anti_ctla4,function(d) grepl(d, x))))
  ) %>%
  group_by(primaryid) %>%
  summarise(
    pd1   = any(pd1),
    pdl1  = any(pdl1),
    ctla4 = any(ctla4),
    .groups = "drop"
  ) %>%
  mutate(
    sinif = case_when(
      pd1 & ctla4  ~ "Kombinasyon",
      pdl1 & ctla4 ~ "Kombinasyon",
      pd1 & pdl1   ~ "Kombinasyon",
      pd1          ~ "Anti-PD1",
      pdl1         ~ "Anti-PDL1",
      ctla4        ~ "Anti-CTLA4",
      TRUE         ~ "Diger"
    )
  )

cat("\nKontrol grubu ilaç sınıfı:\n")
print(table(ikni_sinif_kontrol$sinif))

# ── 4. HER SINIF İÇİN ROR HESAPLA ───────────────────────────

irae_listesi <- c("Adrenal","Tiroid","Hipofizit","Diyabet","Hipoparatir")
sinif_listesi <- c("Anti-PD1","Anti-PDL1","Anti-CTLA4","Kombinasyon")

sinif_ror_sonuc <- list()

for (sinif in sinif_listesi) {
  
  sinif_ids <- ikni_sinif %>%
    filter(sinif == !!sinif) %>%
    pull(primaryid)
  
  sinif_kontrol_ids <- ikni_sinif_kontrol %>%
    filter(sinif == !!sinif) %>%
    pull(primaryid)
  
  n_sinif   <- length(sinif_ids)
  n_kontrol <- length(sinif_kontrol_ids)
  
  cat("\n", sinif, "— Vaka n:", n_sinif, 
      "| Kontrol n:", n_kontrol, "\n")
  
  if (n_sinif < 3 | n_kontrol < 3) {
    cat("  Yetersiz veri, atlanıyor\n")
    next
  }
  
  for (irae in irae_listesi) {
    
    a <- endokrin_irae %>%
      filter(primaryid %in% sinif_ids, irae_kategori == irae) %>%
      pull(primaryid) %>% n_distinct()
    b <- n_sinif - a
    c <- endokrin_irae %>%
      filter(primaryid %in% sinif_kontrol_ids, irae_kategori == irae) %>%
      pull(primaryid) %>% n_distinct()
    d <- n_kontrol - c
    
    if (a > 0 & b > 0 & c > 0 & d > 0) {
      ror     <- (a/b) / (c/d)
      se      <- sqrt(1/a + 1/b + 1/c + 1/d)
      ror_alt <- exp(log(ror) - 1.96*se)
      ror_ust <- exp(log(ror) + 1.96*se)
      sinyal  <- ifelse(ror_alt > 1, "Pozitif", "Negatif")
      
      # Fisher testi
      ft <- fisher.test(matrix(c(a,b,c,d), nrow=2),
                        alternative = "greater")
      p_val <- ft$p.value
    } else {
      ror <- ror_alt <- ror_ust <- p_val <- NA
      sinyal <- "Yetersiz veri"
    }
    
    sinif_ror_sonuc[[paste(sinif, irae)]] <- data.frame(
      Sinif     = sinif,
      irAE      = irae,
      N_Vaka    = n_sinif,
      Vaka_a    = a,
      ROR       = round(ror, 3),
      ROR_Alt95 = round(ror_alt, 3),
      ROR_Ust95 = round(ror_ust, 3),
      p_ham     = round(p_val, 4),
      Sinyal    = sinyal
    )
  }
}

sinif_ror_tablo <- bind_rows(sinif_ror_sonuc)

# FDR düzeltmesi
sinif_ror_tablo <- sinif_ror_tablo %>%
  mutate(p_fdr = round(p.adjust(p_ham, method = "BH"), 4))

cat("\n=== İLAÇ SINIFI × irAE ROR SONUÇLARI ===\n")
print(sinif_ror_tablo %>% 
        select(Sinif, irAE, N_Vaka, Vaka_a, ROR, 
               ROR_Alt95, ROR_Ust95, p_ham, p_fdr, Sinyal) %>%
        arrange(Sinif, irAE))

# ── 5. ADRENAL ODAKLI KARŞILAŞTIRMA ─────────────────────────

cat("\n=== ADRENAL YETMEZLİK — İLAÇ SINIFINA GÖRE ===\n")
print(sinif_ror_tablo %>%
        filter(irAE == "Adrenal") %>%
        select(Sinif, N_Vaka, Vaka_a, ROR, ROR_Alt95, ROR_Ust95, p_fdr, Sinyal) %>%
        arrange(desc(ROR)))

# ── 6. GÖRSELLEŞTİR ─────────────────────────────────────────

# Isı haritası — İlaç sınıfı × irAE
heatmap_sinif <- sinif_ror_tablo %>%
  filter(!is.na(ROR)) %>%
  mutate(
    ROR_gosterge = pmin(ROR, 8),
    Sinif = factor(Sinif, levels = c("Anti-PD1","Anti-PDL1",
                                      "Anti-CTLA4","Kombinasyon"))
  )

ggplot(heatmap_sinif, aes(x = irAE, y = Sinif, fill = ROR_gosterge)) +
  geom_tile(color = "white", linewidth = 0.5) +
  geom_text(aes(label = ifelse(!is.na(ROR), round(ROR, 1), "—")),
            size = 4, fontface = "bold") +
  scale_fill_gradient2(low  = "#457B9D",
                       mid  = "white",
                       high = "#E63946",
                       midpoint = 1,
                       name = "ROR",
                       na.value = "gray90") +
  labs(title    = "İlaç Sınıfı × irAE — ROR Isı Haritası",
       subtitle = "Endokrin kanser hastalarında",
       x = "irAE Kategorisi",
       y = "İKNİ Sınıfı") +
  theme_bw(base_size = 13) +
  theme(axis.text.x = element_text(angle = 30, hjust = 1))

ggsave("output/figures/IlacSinifi_iRAE_Heatmap.pdf", width = 10, height = 6)
ggsave("output/figures/IlacSinifi_iRAE_Heatmap.png", width = 10, height = 6, dpi = 300)

# Adrenal — ilaç sınıfı orman grafiği
adrenal_sinif <- sinif_ror_tablo %>%
  filter(irAE == "Adrenal", !is.na(ROR)) %>%
  mutate(Sinif = factor(Sinif, levels = Sinif[order(ROR)]))

ggplot(adrenal_sinif, aes(x = ROR, y = Sinif)) +
  geom_point(aes(color = Sinyal), size = 4) +
  geom_errorbar(aes(xmin = ROR_Alt95, xmax = ROR_Ust95),
                width = 0.2, linewidth = 0.8) +
  geom_vline(xintercept = 1, linetype = "dashed", color = "gray50") +
  scale_color_manual(values = c("Pozitif" = "#E63946",
                                 "Negatif" = "#457B9D",
                                 "Yetersiz veri" = "gray")) +
  labs(title    = "Adrenal Yetmezlik — İlaç Sınıfına Göre ROR",
       subtitle = "Endokrin kanser hastalarında",
       x = "Reporting Odds Ratio (ROR)",
       y = "İKNİ Sınıfı",
       color = "Sinyal") +
  theme_bw(base_size = 13)

ggsave("output/figures/Adrenal_IlacSinifi_ROR.pdf", width = 10, height = 6)
ggsave("output/figures/Adrenal_IlacSinifi_ROR.png", width = 10, height = 6, dpi = 300)

# ── 7. KAYDET ────────────────────────────────────────────────

write.csv(sinif_ror_tablo, "output/tables/IlacSinifi_ROR.csv", row.names = FALSE)
saveRDS(sinif_ror_tablo,   "data/ilac_sinifi_ror.rds")
saveRDS(ikni_sinif,        "data/ikni_sinif.rds")

cat("\n========================================\n")
cat("✅ BETİK 24 TAMAMLANDI\n")
cat("  output/tables/IlacSinifi_ROR.csv\n")
cat("  output/figures/IlacSinifi_iRAE_Heatmap.pdf/png\n")
cat("  output/figures/Adrenal_IlacSinifi_ROR.pdf/png\n")
cat("========================================\n")
