# Supplementary material for: Confounding-aware disproportionality analysis reveals disease-inherent versus drug-attributable endocrine safety signals of immune checkpoint inhibitors
Source: Front Pharmacol. 2026 Jun 23;17:1868030. doi: 10.3389/fphar.2026.1868030 (PMC13337867; doi:10.3389/fphar.2026.1868030)
Supplement: Supplementary file 1 [file DataSheet1.zip › zenodo/R/02_zip_ac.R]

# Setup (paths, seed, session info)
if (!exists("PROJECT_ROOT")) source("R/00_setup.R")

# ZIP dosyalarını doğru klasöre aç
zip_dosyalari <- list.files(file.path(DATA_DIR, "raw", ))
                             pattern = "\\.zip$", 
                             full.names = TRUE)

for (zip in zip_dosyalari) {
  message("Açılıyor: ", basename(zip))
  tryCatch(
    unzip(zip, exdir = file.path(DATA_DIR, "raw"),)
    error = function(e) message("HATA: ", basename(zip), " açılamadı.")
  )
}

message("Tüm dosyalar açıldı!")
