# Supplementary material for: Confounding-aware disproportionality analysis reveals disease-inherent versus drug-attributable endocrine safety signals of immune checkpoint inhibitors
Source: Front Pharmacol. 2026 Jun 23;17:1868030. doi: 10.3389/fphar.2026.1868030 (PMC13337867; doi:10.3389/fphar.2026.1868030)
Supplement: Supplementary file 1 [file DataSheet1.zip › zenodo/R/03_yeniden_indir.R]

# Setup (paths, seed, session info)
if (!exists("PROJECT_ROOT")) source("R/00_setup.R")

# Bozuk dosyaları yeniden indir
bozuk_dosyalar <- c(
  "2017q1", "2017q3",
  "2018q1", "2018q2", "2018q3", "2018q4",
  "2019q1", "2019q2", "2019q3", "2019q4",
  "2020q1", "2020q2", "2020q3", "2020q4",
  "2021q1", "2021q2", "2021q3", "2021q4",
  "2022q1", "2022q2", "2022q3", "2022q4",
  "2023q1", "2023q2", "2023q3", "2023q4",
  "2024q1", "2024q2", "2024q3", "2024q4"
)

for (donem in bozuk_dosyalar) {
  dosya_adi <- paste0("faers_ascii_", donem, ".zip")
  url <- paste0("https://fis.fda.gov/content/Exports/faers_ascii_", donem, ".zip")
  hedef <- file.path(file.path(DATA_DIR, "raw", dosya_adi))
  
  message("Yeniden indiriliyor: ", dosya_adi)
  tryCatch(
    download.file(url, hedef, mode = "wb", timeout = 600),
    error = function(e) message("HATA: ", dosya_adi)
  )
}

message("Yeniden indirme tamamlandı!")
