# Supplementary material for: Confounding-aware disproportionality analysis reveals disease-inherent versus drug-attributable endocrine safety signals of immune checkpoint inhibitors
Source: Front Pharmacol. 2026 Jun 23;17:1868030. doi: 10.3389/fphar.2026.1868030 (PMC13337867; doi:10.3389/fphar.2026.1868030)
Supplement: Supplementary file 1 [file DataSheet1.zip › zenodo/R/11_endokrin_kohort.R]

# Setup (paths, seed, session info)
if (!exists("PROJECT_ROOT")) source("R/00_setup.R")

library(data.table)

# Verileri yükle
indi_temiz <- readRDS(file.path(DATA_DIR, "indi_temiz.rds"))

# Endokrin kanser MedDRA terimleri
endokrin_terimler <- c(
  # Tiroid kanseri
  "THYROID CANCER", "PAPILLARY THYROID CANCER", "FOLLICULAR THYROID CANCER",
  "MEDULLARY THYROID CANCER", "ANAPLASTIC THYROID CANCER",
  "THYROID NEOPLASM MALIGNANT", "THYROID CARCINOMA",
  # Nöroendokrin
  "NEUROENDOCRINE TUMOUR", "NEUROENDOCRINE TUMOR", 
  "CARCINOID TUMOUR", "CARCINOID TUMOR",
  "PANCREATIC NEUROENDOCRINE TUMOUR", "PANCREATIC NEUROENDOCRINE TUMOR",
  # Feokromositoma / Paraganglioma
  "PHAEOCHROMOCYTOMA", "PHEOCHROMOCYTOMA", "PARAGANGLIOMA",
  # Adrenokortikal karsinom
  "ADRENOCORTICAL CARCINOMA", "ADRENAL CORTEX CARCINOMA",
  "ADRENAL GLAND CARCINOMA",
  # Hipofiz
  "PITUITARY CARCINOMA", "PITUITARY NEOPLASM MALIGNANT"
)

# Endikasyon alanında endokrin kanser olanları bul
indi_temiz[, indi_upper := toupper(trimws(indi_pt))]

endokrin_indi <- indi_temiz[indi_upper %in% endokrin_terimler]

message("Endokrin kanser endikasyonlu rapor sayısı: ", 
        length(unique(endokrin_indi$primaryid)))
message("Tanı dağılımı:")
print(endokrin_indi[, .N, by = indi_upper][order(-N)])
