# Supplementary material for: Confounding-aware disproportionality analysis reveals disease-inherent versus drug-attributable endocrine safety signals of immune checkpoint inhibitors
Source: Front Pharmacol. 2026 Jun 23;17:1868030. doi: 10.3389/fphar.2026.1868030 (PMC13337867; doi:10.3389/fphar.2026.1868030)
Supplement: Supplementary file 1 [file DataSheet1.zip › zenodo/R/27_raporlayan_analizi.R]

# Setup (paths, seed, session info)
if (!exists("PROJECT_ROOT")) source("R/00_setup.R")

# ============================================================
# BETİK 27: RAPORLAYAN KİŞİ ANALİZİ
# Reporting Bias Değerlendirmesi
# Doktor / Hasta / Eczacı / Diğer
# ============================================================

library(dplyr)
library(ggplot2)


# ── 1. VERİLERİ YÜKLE ───────────────────────────────────────

kohort        <- readRDS("data/kohort.rds")
endokrin_irae <- readRDS("data/endokrin_irae.rds")

kohort$primaryid        <- as.character(kohort$primaryid)
endokrin_irae$primaryid <- as.character(endokrin_irae$primaryid)
demo$primaryid          <- as.character(demo$primaryid)

endokrin_ids <- kohort$primaryid[kohort$grup == "Endokrin_Kanser"]
kontrol_ids  <- kohort$primaryid[kohort$grup == "Kontrol"]

# ── 2. RAPORLAYAN KİŞİ KODLARI ──────────────────────────────

# FAERS occp_cod kodları:
# MD = Doktor, PH = Eczacı, OT = Diğer sağlık profesyoneli
# LW = Avukat, CN = Tüketici/Hasta, HP = Sağlık profesyoneli

cat("=== RAPORLAYAN KİŞİ KODLARI ===\n")
print(table(demo$occp_cod))

# ── 3. KOHORT İÇİN RAPORLAYAN BİLGİSİ ───────────────────────

demo_rapor <- demo %>%
  filter(primaryid %in% c(endokrin_ids, kontrol_ids)) %>%
  mutate(
    grup = ifelse(primaryid %in% endokrin_ids,
                  "Endokrin_Kanser", "Kontrol"),
    raporlayan = case_when(
      occp_cod == "MD" ~ "Doktor",
      occp_cod == "PH" ~ "Eczaci",
      occp_cod == "HP" ~ "Saglik_Prof",
      occp_cod == "CN" ~ "Hasta_Tuketici",
      occp_cod == "LW" ~ "Avukat",
      occp_cod == "OT" ~ "Diger",
      is.na(occp_cod) | occp_cod == "" ~ "Bilinmiyor",
      TRUE ~ "Diger"
    )
  ) %>%
  select(primaryid, grup, raporlayan)

# ── 4. RAPORLAYAN DAĞILIMI ───────────────────────────────────

cat("\n=== RAPORLAYAN DAĞILIMI — GRUPLAR ===\n")

rapor_dagilim <- demo_rapor %>%
  group_by(grup, raporlayan) %>%
  summarise(n = n(), .groups = "drop") %>%
  group_by(grup) %>%
  mutate(oran = round(n / sum(n) * 100, 1)) %>%
  arrange(grup, desc(n))

print(rapor_dagilim)

# Fisher testi — doktor bildirimi farkı
doktor_matrix <- demo_rapor %>%
  mutate(doktor_mu = ifelse(raporlayan == "Doktor", "Evet", "Hayir")) %>%
  group_by(grup, doktor_mu) %>%
  summarise(n = n(), .groups = "drop") %>%
  tidyr::pivot_wider(names_from = doktor_mu, values_from = n,
                     values_fill = 0) %>%
  select(Evet, Hayir) %>%
  as.matrix()

ft_rapor <- fisher.test(doktor_matrix)
cat("\nDoktor bildirimi Fisher p:", round(ft_rapor$p.value, 4), "\n")

# ── 5. irAE KATEGORİSİNE GÖRE RAPORLAYAN ────────────────────

cat("\n=== irAE × RAPORLAYAN KİŞİ ===\n")

irae_rapor <- endokrin_irae %>%
  filter(primaryid %in% endokrin_ids) %>%
  left_join(demo_rapor %>% select(primaryid, raporlayan),
            by = "primaryid") %>%
  filter(!is.na(raporlayan), raporlayan != "Bilinmiyor") %>%
  group_by(irae_kategori, raporlayan) %>%
  summarise(n = n(), .groups = "drop") %>%
  group_by(irae_kategori) %>%
  mutate(oran = round(n / sum(n) * 100, 1)) %>%
  arrange(irae_kategori, desc(n))

print(irae_rapor)

# ── 6. REPORTING BIAS DEĞERLENDİRMESİ ───────────────────────

cat("\n=== DOKTOR TARAFINDAN BİLDİRİLEN irAE ORANI ===\n")

doktor_irae <- endokrin_irae %>%
  filter(primaryid %in% endokrin_ids) %>%
  left_join(demo_rapor %>% select(primaryid, raporlayan),
            by = "primaryid") %>%
  group_by(irae_kategori) %>%
  summarise(
    N_toplam       = n(),
    N_doktor       = sum(raporlayan == "Doktor", na.rm = TRUE),
    Doktor_oran    = round(N_doktor / N_toplam * 100, 1),
    N_hasta        = sum(raporlayan == "Hasta_Tuketici", na.rm = TRUE),
    Hasta_oran     = round(N_hasta / N_toplam * 100, 1),
    .groups = "drop"
  )

print(doktor_irae)

# Kontrol grubuyla karşılaştır
doktor_kontrol <- endokrin_irae %>%
  filter(primaryid %in% kontrol_ids) %>%
  left_join(demo_rapor %>% select(primaryid, raporlayan),
            by = "primaryid") %>%
  group_by(irae_kategori) %>%
  summarise(
    N_toplam    = n(),
    N_doktor    = sum(raporlayan == "Doktor", na.rm = TRUE),
    Doktor_oran = round(N_doktor / N_toplam * 100, 1),
    .groups = "drop"
  )

cat("\nKontrol grubunda doktor bildirimi:\n")
print(doktor_kontrol %>% select(irae_kategori, N_toplam, 
                                 N_doktor, Doktor_oran))

# ── 7. GÖRSELLEŞTİR ─────────────────────────────────────────

# Raporlayan dağılımı — gruplar arası
rapor_gorsel <- rapor_dagilim %>%
  filter(raporlayan != "Bilinmiyor") %>%
  mutate(raporlayan = factor(raporlayan,
                             levels = c("Doktor","Saglik_Prof",
                                        "Eczaci","Hasta_Tuketici",
                                        "Avukat","Diger")))

ggplot(rapor_gorsel, aes(x = raporlayan, y = oran, fill = grup)) +
  geom_bar(stat = "identity", position = "dodge") +
  scale_fill_manual(values = c("Endokrin_Kanser" = "#E63946",
                                "Kontrol"         = "#457B9D")) +
  labs(title    = "Raporlayan Kişi Dağılımı",
       subtitle = "Endokrin Kanser vs Kontrol",
       x = "Raporlayan Kişi",
       y = "Oran (%)",
       fill = "Grup") +
  theme_bw(base_size = 13) +
  theme(axis.text.x = element_text(angle = 30, hjust = 1))

ggsave("output/figures/Raporlayan_Dagilimi.pdf", width = 10, height = 6)
ggsave("output/figures/Raporlayan_Dagilimi.png", width = 10, height = 6, dpi = 300)

# irAE × raporlayan ısı haritası
ggplot(irae_rapor %>% filter(raporlayan != "Bilinmiyor"),
       aes(x = raporlayan, y = irae_kategori, fill = oran)) +
  geom_tile(color = "white", linewidth = 0.5) +
  geom_text(aes(label = paste0("%", oran)), size = 3.5) +
  scale_fill_gradient(low = "white", high = "#E63946",
                      name = "Oran (%)") +
  labs(title = "irAE × Raporlayan Kişi",
       x = "Raporlayan", y = "irAE Kategorisi") +
  theme_bw(base_size = 13) +
  theme(axis.text.x = element_text(angle = 30, hjust = 1))

ggsave("output/figures/iRAE_Raporlayan_Heatmap.pdf", width = 10, height = 6)
ggsave("output/figures/iRAE_Raporlayan_Heatmap.png", width = 10, height = 6, dpi = 300)

# ── 8. KAYDET ────────────────────────────────────────────────

write.csv(rapor_dagilim,  "output/tables/Raporlayan_Dagilim.csv",   row.names = FALSE)
write.csv(irae_rapor,     "output/tables/iRAE_Raporlayan.csv",       row.names = FALSE)
write.csv(doktor_irae,    "output/tables/Doktor_iRAE_Orani.csv",     row.names = FALSE)

saveRDS(demo_rapor, "data/demo_rapor.rds")

cat("\n========================================\n")
cat("✅ BETİK 27 TAMAMLANDI\n")
cat("  output/tables/Raporlayan_Dagilim.csv\n")
cat("  output/tables/iRAE_Raporlayan.csv\n")
cat("  output/tables/Doktor_iRAE_Orani.csv\n")
cat("  output/figures/Raporlayan_Dagilimi.pdf/png\n")
cat("  output/figures/iRAE_Raporlayan_Heatmap.pdf/png\n")
cat("========================================\n")
