# Supplementary material for: Confounding-aware disproportionality analysis reveals disease-inherent versus drug-attributable endocrine safety signals of immune checkpoint inhibitors
Source: Front Pharmacol. 2026 Jun 23;17:1868030. doi: 10.3389/fphar.2026.1868030 (PMC13337867; doi:10.3389/fphar.2026.1868030)
Supplement: Supplementary file 1 [file DataSheet1.zip › zenodo/R/16_time_to_onset_analiz_tarih_format.R]

# =============================================================================
# 16_TIME_TO_ONSET_ANALIZI.R
# =============================================================================
# Time-to-onset (TTO) analysis with Kaplan–Meier cumulative incidence and
# Weibull parametric survival modeling.
#
# Per the manuscript Methods (Section 2.6):
#   - TTO = days from ICI initiation to AE onset
#   - Records with TTO = 0, TTO < 0, or TTO > 1095 days are excluded
#   - Kaplan–Meier cumulative incidence curves compared via log-rank test
#   - Weibull parametric models fitted via survreg(); shape parameter k
#     estimated alongside 95% CIs by the delta method
# =============================================================================

# Setup (paths, seed, session info)
if (!exists("PROJECT_ROOT")) source("R/00_setup.R")

library(dplyr)
library(survival)
library(survminer)
library(ggplot2)
library(data.table)
library(bit64)

# ----- 1. Date parsing helper -----------------------------------------------
# FAERS date fields can be in YYYYMMDD, YYYYMM, or YYYY format. Convert any
# of these to a proper Date object (imputing day = 15 for partial dates and
# day = 1 July for year-only dates, the standard convention for FAERS TTO).

parse_faers_date <- function(x) {
  x <- trimws(as.character(x))
  out <- as.Date(rep(NA, length(x)))
  
  # 8-character full date YYYYMMDD
  i8 <- !is.na(x) & nchar(x) == 8
  out[i8] <- as.Date(x[i8], format = "%Y%m%d")
  
  # 6-character year-month YYYYMM → assign day = 15
  i6 <- !is.na(x) & nchar(x) == 6
  out[i6] <- as.Date(paste0(x[i6], "15"), format = "%Y%m%d")
  
  # 4-character year YYYY → assign 01 July (mid-year)
  i4 <- !is.na(x) & nchar(x) == 4
  out[i4] <- as.Date(paste0(x[i4], "0701"), format = "%Y%m%d")
  
  out
}

# ----- 2. Load required objects ---------------------------------------------
if (!exists("kohort"))         kohort         <- readRDS(file.path(DATA_DIR, "kohort.rds"))
if (!exists("endokrin_irae"))  endokrin_irae  <- readRDS(file.path(DATA_DIR, "endokrin_irae.rds"))
if (!exists("demo"))           demo           <- readRDS(file.path(DATA_DIR, "demo_temiz.rds"))
if (!exists("ther"))           ther           <- readRDS(file.path(DATA_DIR, "ther_temiz.rds"))

# Standardize primaryid type across data frames
for (obj in c("kohort", "endokrin_irae", "demo", "ther")) {
  d <- get(obj)
  d$primaryid <- as.character(d$primaryid)
  assign(obj, d)
}

# ----- 3. Compute TTO -------------------------------------------------------
demo_dates <- demo %>%
  select(primaryid, event_dt) %>%
  mutate(olay_tarihi = parse_faers_date(event_dt)) %>%
  select(primaryid, olay_tarihi)

ther_dates <- ther %>%
  mutate(baslangic = parse_faers_date(start_dt)) %>%
  filter(!is.na(baslangic)) %>%
  group_by(primaryid) %>%
  summarise(ilac_baslangic = min(baslangic, na.rm = TRUE), .groups = "drop")

irae_lookup <- endokrin_irae %>%
  select(primaryid, irae_kategori) %>%
  distinct()

tto_raw <- kohort %>%
  inner_join(irae_lookup, by = "primaryid") %>%
  left_join(demo_dates, by = "primaryid") %>%
  left_join(ther_dates, by = "primaryid") %>%
  mutate(onset_gun = as.numeric(olay_tarihi - ilac_baslangic))

cat("TTO raw records:                ", nrow(tto_raw), "\n")
cat("  with non-missing onset:       ", sum(!is.na(tto_raw$onset_gun)), "\n")
cat("  with onset = 0 (excluded):    ", sum(tto_raw$onset_gun == 0, na.rm = TRUE), "\n")
cat("  with onset < 0 (excluded):    ", sum(tto_raw$onset_gun <  0, na.rm = TRUE), "\n")
cat("  with onset > 1095 (excluded): ", sum(tto_raw$onset_gun > 1095, na.rm = TRUE), "\n")

# ----- 4. Apply manuscript exclusion criteria -------------------------------
# Per Section 2.6: exclude TTO = 0, TTO < 0, and TTO > 1095 days.

tto_irae <- tto_raw %>%
  filter(!is.na(onset_gun),
         onset_gun > 0,
         onset_gun <= 1095) %>%
  mutate(event = 1L)

cat("\nFinal TTO analysis cohort: n =", nrow(tto_irae), "\n")
cat("Distribution by irAE category:\n")
print(table(tto_irae$irae_kategori))

# ----- 5. Kaplan–Meier cumulative incidence ---------------------------------
km_fit <- survfit(Surv(onset_gun, event) ~ irae_kategori, data = tto_irae)

km_medians <- surv_median(km_fit)
print(km_medians)
write.csv(km_medians,
          file.path(TABLES_DIR, "KM_median_TTO.csv"),
          row.names = FALSE)

# Log-rank test across categories
lr_test <- survdiff(Surv(onset_gun, event) ~ irae_kategori, data = tto_irae)
lr_pvalue <- 1 - pchisq(lr_test$chisq, df = length(lr_test$n) - 1L)
cat(sprintf("\nLog-rank test across irAE categories: chisq = %.2f, df = %d, p = %.2e\n",
            lr_test$chisq, length(lr_test$n) - 1L, lr_pvalue))

km_plot <- ggsurvplot(
  km_fit, data = tto_irae,
  fun = "event",
  conf.int = TRUE,
  pval = TRUE,
  risk.table = TRUE,
  palette = c("#E63946", "#457B9D", "#2A9D8F",
              "#E9C46A", "#F4A261", "#264653"),
  legend.title = "irAE category",
  xlab  = "Time to onset (days)",
  ylab  = "Cumulative incidence",
  title = "Endocrine irAE — Time to onset (Kaplan-Meier)",
  ggtheme = theme_bw(base_size = 13),
  risk.table.height = 0.28
)

ggsave(file.path(FIGURES_DIR, "Fig2_KM_TTO_endocrine_irAE.pdf"),)
       print(km_plot), width = 12, height = 8)
ggsave(file.path(FIGURES_DIR, "Fig2_KM_TTO_endocrine_irAE.png"),)
       print(km_plot), width = 12, height = 8, dpi = 300)

# ----- 6. Weibull parametric modeling with delta-method 95% CI for shape ----
# survreg parameterizes Weibull with intercept (linear predictor of log time)
# and scale parameter. Shape k = 1 / scale.
# 95% CI for k via delta method on log(scale):
#   SE(log k) = SE(log scale)  ⇒ k_lo,hi = exp(log(k) ± 1.96 * SE(log scale))

weibull_results <- list()

for (cat_name in unique(tto_irae$irae_kategori)) {
  sub <- tto_irae %>% filter(irae_kategori == cat_name)
  n_sub <- nrow(sub)
  
  if (n_sub < 10L) {
    cat(sprintf("  %s — insufficient n (%d), skipped\n", cat_name, n_sub))
    next
  }
  
  fit <- tryCatch({
    survreg(Surv(onset_gun, event) ~ 1, data = sub, dist = "weibull")
  }, error = function(e) NULL)
  
  if (is.null(fit)) next
  
  scale_hat   <- fit$scale
  k_hat       <- 1 / scale_hat
  log_scale_se <- sqrt(fit$var[2L, 2L])
  log_k_se     <- log_scale_se
  k_lo <- exp(log(k_hat) - 1.96 * log_k_se)
  k_hi <- exp(log(k_hat) + 1.96 * log_k_se)
  
  intercept   <- coef(fit)[1L]
  scale_param <- exp(intercept)
  weibull_median <- scale_param * (log(2))^(scale_hat)
  
  hazard_pattern <- dplyr::case_when(
    k_hat > 1.1 ~ "increasing",
    k_hat < 0.9 ~ "decreasing",
    TRUE        ~ "approx. constant"
  )
  
  weibull_results[[cat_name]] <- data.frame(
    Category        = cat_name,
    N               = n_sub,
    Weibull_shape_k = round(k_hat, 3),
    k_CI95_low      = round(k_lo, 3),
    k_CI95_high     = round(k_hi, 3),
    Weibull_lambda  = round(scale_param, 1),
    Median_TTO_days = round(weibull_median, 1),
    Hazard_pattern  = hazard_pattern,
    AIC             = round(AIC(fit), 1)
  )
  
  cat(sprintf("  %s: k = %.3f (95%% CI %.3f-%.3f), median TTO = %.1f d, %s hazard\n",
              cat_name, k_hat, k_lo, k_hi, weibull_median, hazard_pattern))
}

weibull_table <- bind_rows(weibull_results) %>% arrange(Median_TTO_days)
print(weibull_table)
write.csv(weibull_table,
          file.path(TABLES_DIR, "Weibull_TTO_results.csv"),
          row.names = FALSE)

# ----- 7. Persist for downstream scripts ------------------------------------
saveRDS(tto_irae, file.path(DATA_DIR, "tto_irae.rds"))

cat("\n========================================\n")
cat("BETIK 16 COMPLETE\n")
cat("  Output: ", file.path(TABLES_DIR, "KM_median_TTO.csv"), "\n", sep = "")
cat("  Output: ", file.path(TABLES_DIR, "Weibull_TTO_results.csv"), "\n", sep = "")
cat("  Output: ", file.path(FIGURES_DIR, "Fig2_KM_TTO_endocrine_irAE.pdf/png"), "\n", sep = "")
cat("  Saved:  ", file.path(DATA_DIR, "tto_irae.rds"), "\n", sep = "")
cat("========================================\n")
