# Supplementary material for: Confounding-aware disproportionality analysis reveals disease-inherent versus drug-attributable endocrine safety signals of immune checkpoint inhibitors
Source: Front Pharmacol. 2026 Jun 23;17:1868030. doi: 10.3389/fphar.2026.1868030 (PMC13337867; doi:10.3389/fphar.2026.1868030)
Supplement: Supplementary file 1 [file DataSheet1.zip › zenodo/R/09_kaydet.R]

# Setup (paths, seed, session info)
if (!exists("PROJECT_ROOT")) source("R/00_setup.R")

library(data.table)

kayit_klasoru <- DATA_DIR

message("Veriler kaydediliyor...")

saveRDS(demo_temiz, file.path(kayit_klasoru, "demo_temiz.rds"))
message("demo_temiz kaydedildi!")

saveRDS(drug_temiz, file.path(kayit_klasoru, "drug_temiz.rds"))
message("drug_temiz kaydedildi!")

saveRDS(reac_temiz, file.path(kayit_klasoru, "reac_temiz.rds"))
message("reac_temiz kaydedildi!")

saveRDS(indi_temiz, file.path(kayit_klasoru, "indi_temiz.rds"))
message("indi_temiz kaydedildi!")

saveRDS(outc_temiz, file.path(kayit_klasoru, "outc_temiz.rds"))
message("outc_temiz kaydedildi!")

saveRDS(ther_temiz, file.path(kayit_klasoru, "ther_temiz.rds"))
message("ther_temiz kaydedildi!")

message("Tüm veriler kaydedildi!")
