# Supplementary material for: Confounding-aware disproportionality analysis reveals disease-inherent versus drug-attributable endocrine safety signals of immune checkpoint inhibitors
Source: Front Pharmacol. 2026 Jun 23;17:1868030. doi: 10.3389/fphar.2026.1868030 (PMC13337867; doi:10.3389/fphar.2026.1868030)
Supplement: Supplementary file 1 [file DataSheet1.zip › zenodo/R/17_alt_grup_endokrin_kanser.R]

# Setup (paths, seed, session info)
if (!exists("PROJECT_ROOT")) source("R/00_setup.R")

# ============================================================
# BETİK 17: ALT GRUP ANALİZİ
# Endokrin Kanser Alt Gruplarında Adrenal irAE Sinyali
# ACC vs Tiroid Ca vs NET vs Feokromositoma
# ============================================================

library(dplyr)
library(ggplot2)


# ── 1. VERİLERİ YÜKLE ───────────────────────────────────────

kohort        <- readRDS("data/kohort.rds")
endokrin_irae <- readRDS("data/endokrin_irae.rds")
ror_tablo     <- readRDS("data/ror_tablo.rds")

kohort$primaryid <- as.character(kohort$primaryid)
indi$primaryid   <- as.character(indi$primaryid)

# ── 2. ENDOKRİN KANSER HASTALARININ İNDİKASYONLARI ─────────

indi_endokrin <- indi %>%
  filter(primaryid %in% kohort$primaryid[kohort$grup == "Endokrin_Kanser"])

cat("Endokrin kanser hasta sayısı:", 
    n_distinct(indi_endokrin$primaryid), "\n")

# ── 3. ALT GRUPLARI TANIMLA ─────────────────────────────────

alt_grup_tanimlama <- indi_endokrin %>%
  mutate(alt_grup = case_when(
    grepl("Adrenocortical", indi_pt, ignore.case = TRUE) ~ "ACC",
    grepl("Thyroid cancer|Anaplastic thyroid|Papillary thyroid|Follicular thyroid|Medullary thyroid",
          indi_pt, ignore.case = TRUE) ~ "Tiroid_Ca",
    grepl("Neuroendocrine|Carcinoid|Pancreatic neuroendocrine",
          indi_pt, ignore.case = TRUE) ~ "NET",
    grepl("Phaeochromocytoma|Pheochromocytoma",
          indi_pt, ignore.case = TRUE) ~ "Feokromo",
    TRUE ~ NA_character_
  )) %>%
  filter(!is.na(alt_grup)) %>%
  group_by(primaryid) %>%
  summarise(alt_grup = first(alt_grup), .groups = "drop")

cat("\nAlt grup dağılımı:\n")
print(table(alt_grup_tanimlama$alt_grup))
cat("Toplam sınıflandırılan:", nrow(alt_grup_tanimlama), "\n")
cat("Sınıflandırılamayan:", 
    329 - n_distinct(alt_grup_tanimlama$primaryid), "\n")

# ── 4. HER ALT GRUP İÇİN ROR HESAPLA ───────────────────────

# irAE kategorileri
irae_kategori <- endokrin_irae %>%
  select(primaryid, irae_kategori) %>%
  mutate(primaryid = as.character(primaryid)) %>%
  distinct()

# Kontrol grubu büyüklüğü
n_kontrol <- sum(kohort$grup == "Kontrol")
cat("\nKontrol grubu n:", n_kontrol, "\n")

# Kontrol grubundaki toplam irAE
irae_kontrol_toplam <- endokrin_irae %>%
  mutate(primaryid = as.character(primaryid)) %>%
  filter(primaryid %in% kohort$primaryid[kohort$grup == "Kontrol"]) %>%
  nrow()

altgrup_ror_sonuc <- list()

for (ag in unique(alt_grup_tanimlama$alt_grup)) {
  
  # Alt gruptaki hastalar
  ag_hastalar <- alt_grup_tanimlama %>%
    filter(alt_grup == ag) %>%
    pull(primaryid)
  
  n_ag <- length(ag_hastalar)
  
  # Her irAE kategorisi için ROR
  for (irae in c("Adrenal","Tiroid","Hipofizit","Diyabet","Hipoparatir")) {
    
    # a: Alt grupta bu irAE var
    a <- endokrin_irae %>%
      mutate(primaryid = as.character(primaryid)) %>%
      filter(primaryid %in% ag_hastalar,
             irae_kategori == irae) %>%
      pull(primaryid) %>% n_distinct()
    
    # b: Alt grupta bu irAE yok
    b <- n_ag - a
    
    # c: Kontrolde bu irAE var
    c <- endokrin_irae %>%
      mutate(primaryid = as.character(primaryid)) %>%
      filter(primaryid %in% kohort$primaryid[kohort$grup == "Kontrol"],
             irae_kategori == irae) %>%
      pull(primaryid) %>% n_distinct()
    
    # d: Kontrolde bu irAE yok
    d <- n_kontrol - c
    
    # ROR hesapla
    if (b > 0 & c > 0 & d > 0 & a > 0) {
      ror     <- (a / b) / (c / d)
      ror_log <- log(ror)
      se      <- sqrt(1/a + 1/b + 1/c + 1/d)
      ror_alt <- exp(ror_log - 1.96 * se)
      ror_ust <- exp(ror_log + 1.96 * se)
      sinyal  <- ifelse(ror_alt > 1, "POZİTİF ✅", "Negatif")
    } else {
      ror <- ror_alt <- ror_ust <- NA
      sinyal <- "Yetersiz veri"
    }
    
    altgrup_ror_sonuc[[paste(ag, irae, sep = "_")]] <- data.frame(
      Alt_Grup       = ag,
      irAE           = irae,
      N_AltGrup      = n_ag,
      Vaka_a         = a,
      ROR            = round(ror, 3),
      ROR_Alt95      = round(ror_alt, 3),
      ROR_Ust95      = round(ror_ust, 3),
      Sinyal         = sinyal
    )
  }
}

altgrup_ror_tablo <- bind_rows(altgrup_ror_sonuc)

cat("\n=== ALT GRUP ROR SONUÇLARI ===\n")
print(altgrup_ror_tablo)
write.csv(altgrup_ror_tablo, 
          "output/tables/AltGrup_ROR_Sonuclari.csv", 
          row.names = FALSE)

# ── 5. ADRENAL SİNYALİNE ODAKLAN ────────────────────────────

cat("\n=== ADRENAL YETMEZLİK — ALT GRUP KARŞILAŞTIRMASI ===\n")
adrenal_altgrup <- altgrup_ror_tablo %>%
  filter(irAE == "Adrenal") %>%
  arrange(desc(ROR))
print(adrenal_altgrup)

# ── 6. GÖRSELLEŞTİR ─────────────────────────────────────────

# Adrenal ROR orman grafiği — alt gruplara göre
adrenal_plot <- altgrup_ror_tablo %>%
  filter(irAE == "Adrenal", !is.na(ROR)) %>%
  mutate(Alt_Grup = factor(Alt_Grup, 
                           levels = Alt_Grup[order(ROR)]))

ggplot(adrenal_plot, aes(x = ROR, y = Alt_Grup)) +
  geom_point(aes(color = Sinyal), size = 4) +
  geom_errorbarh(aes(xmin = ROR_Alt95, xmax = ROR_Ust95), 
                 height = 0.2, linewidth = 0.8) +
  geom_vline(xintercept = 1, linetype = "dashed", color = "gray50") +
  scale_color_manual(values = c("POZİTİF ✅" = "#E63946", 
                                 "Negatif"    = "#457B9D",
                                 "Yetersiz veri" = "gray")) +
  labs(title    = "Adrenal Yetmezlik — Alt Gruplara Göre ROR",
       subtitle = "İKNİ alan endokrin kanser alt grupları",
       x = "Reporting Odds Ratio (ROR)",
       y = "Kanser Alt Grubu",
       color = "Sinyal") +
  theme_bw(base_size = 13)

ggsave("output/figures/Adrenal_AltGrup_ROR.pdf", width = 10, height = 6)
ggsave("output/figures/Adrenal_AltGrup_ROR.png", width = 10, height = 6, dpi = 300)

# ── 7. TÜM irAE — ALT GRUP ISISI HARİTASI ───────────────────

heatmap_veri <- altgrup_ror_tablo %>%
  filter(!is.na(ROR)) %>%
  mutate(ROR_gosterge = pmin(ROR, 10))  # 10'da kırp (görsel için)

ggplot(heatmap_veri, aes(x = irAE, y = Alt_Grup, fill = ROR_gosterge)) +
  geom_tile(color = "white", linewidth = 0.5) +
  geom_text(aes(label = round(ROR, 1)), size = 4, fontface = "bold") +
  scale_fill_gradient2(low  = "#457B9D", 
                       mid  = "white", 
                       high = "#E63946",
                       midpoint = 1,
                       name = "ROR") +
  labs(title = "irAE Sinyali — Alt Grup × irAE Isı Haritası",
       x = "irAE Kategorisi",
       y = "Kanser Alt Grubu") +
  theme_bw(base_size = 13) +
  theme(axis.text.x = element_text(angle = 30, hjust = 1))

ggsave("output/figures/AltGrup_iRAE_Heatmap.pdf", width = 10, height = 6)
ggsave("output/figures/AltGrup_iRAE_Heatmap.png", width = 10, height = 6, dpi = 300)

# ── 8. KAYDET ───────────────────────────────────────────────

saveRDS(alt_grup_tanimlama, "data/alt_grup_tanimlama.rds")

cat("\n========================================\n")
cat("✅ BETİK 17 TAMAMLANDI\n")
cat("Kaydedilen dosyalar:\n")
cat("  output/tables/AltGrup_ROR_Sonuclari.csv\n")
cat("  output/figures/Adrenal_AltGrup_ROR.pdf/png\n")
cat("  output/figures/AltGrup_iRAE_Heatmap.pdf/png\n")
cat("  data/alt_grup_tanimlama.rds\n")
cat("========================================\n")
