# Supplementary material for: Confounding-aware disproportionality analysis reveals disease-inherent versus drug-attributable endocrine safety signals of immune checkpoint inhibitors
Source: Front Pharmacol. 2026 Jun 23;17:1868030. doi: 10.3389/fphar.2026.1868030 (PMC13337867; doi:10.3389/fphar.2026.1868030)
Supplement: Supplementary file 1 [file DataSheet1.zip › zenodo/R/13_irae_tanimla.R]

# Setup (paths, seed, session info)
if (!exists("PROJECT_ROOT")) source("R/00_setup.R")

library(data.table)

# REAC verisini yükle
reac_temiz <- readRDS(file.path(DATA_DIR, "reac_temiz.rds"))

# Endokrin irAE MedDRA terimleri
# Kategori 1: Tiroid disfonksiyonu
tiroid_terimler <- c(
  "HYPOTHYROIDISM", "HYPERTHYROIDISM", "THYROIDITIS",
  "THYROTOXICOSIS", "THYROID FUNCTION TEST ABNORMAL",
  "AUTOIMMUNE THYROIDITIS", "BLOOD THYROID STIMULATING HORMONE ABNORMAL",
  "BLOOD THYROID STIMULATING HORMONE DECREASED",
  "BLOOD THYROID STIMULATING HORMONE INCREASED",
  "THYROXINE FREE DECREASED", "THYROXINE FREE INCREASED"
)

# Kategori 2: Hipofizit
hipofiz_terimler <- c(
  "HYPOPHYSITIS", "HYPOPITUITARISM", "PITUITARY INSUFFICIENCY",
  "GROWTH HORMONE DEFICIENCY", "AUTOIMMUNE HYPOPHYSITIS"
)

# Kategori 3: Adrenal yetmezlik
adrenal_terimler <- c(
  "ADRENAL INSUFFICIENCY", "ADRENOCORTICAL INSUFFICIENCY",
  "SECONDARY ADRENAL INSUFFICIENCY", "ADRENAL CRISIS"
)

# Kategori 4: İKNİ ilişkili diyabet
diabet_terimler <- c(
  "TYPE 1 DIABETES MELLITUS", "DIABETIC KETOACIDOSIS",
  "HYPERGLYCAEMIA", "HYPERGLYCEMIA",
  "INSULIN-DEPENDENT DIABETES MELLITUS"
)

# Kategori 5: Hipoparatiroidizm
paratir_terimler <- c(
  "HYPOPARATHYROIDISM", "HYPOCALCAEMIA", "HYPOCALCEMIA",
  "PARATHYROID HORMONE DECREASED"
)

# Kategori 6: Gonadal disfonksiyon
gonad_terimler <- c(
  "HYPOGONADISM", "PRIMARY OVARIAN INSUFFICIENCY",
  "TESTOSTERONE DECREASED", "AMENORRHOEA"
)

# REAC tablosuna kategori ekle
reac_temiz[, pt_upper := toupper(trimws(pt))]

reac_temiz[, irae_kategori := fcase(
  pt_upper %in% tiroid_terimler,  "Tiroid",
  pt_upper %in% hipofiz_terimler, "Hipofizit",
  pt_upper %in% adrenal_terimler, "Adrenal",
  pt_upper %in% diabet_terimler,  "Diyabet",
  pt_upper %in% paratir_terimler, "Hipoparatir",
  pt_upper %in% gonad_terimler,   "Gonadal",
  default = NA_character_
)]

# Sadece endokrin irAE olanları filtrele
endokrin_irae <- reac_temiz[!is.na(irae_kategori)]

message("Toplam endokrin irAE kaydı: ", nrow(endokrin_irae))
message("Kategori dağılımı:")
print(endokrin_irae[, .N, by = irae_kategori][order(-N)])

# Kaydet
saveRDS(endokrin_irae, file.path(DATA_DIR, "endokrin_irae.rds"))
message("irAE verileri kaydedildi!")
