# Supplementary material for: Confounding-aware disproportionality analysis reveals disease-inherent versus drug-attributable endocrine safety signals of immune checkpoint inhibitors
Source: Front Pharmacol. 2026 Jun 23;17:1868030. doi: 10.3389/fphar.2026.1868030 (PMC13337867; doi:10.3389/fphar.2026.1868030)
Supplement: Supplementary file 1 [file DataSheet1.zip › zenodo/R/20_ICI_almayan_tiroid.R]

# Setup (paths, seed, session info)
if (!exists("PROJECT_ROOT")) source("R/00_setup.R")

# Tiroid Ca - İKNİ almayan grupta adrenal yetmezlik var mı?

tiroidca_tum <- indi %>%
  mutate(primaryid = as.character(primaryid)) %>%
  filter(grepl("Thyroid cancer|Anaplastic thyroid|Papillary thyroid|
                Follicular thyroid|Medullary thyroid",
               indi_pt, ignore.case = TRUE)) %>%
  pull(primaryid) %>%
  unique()

cat("FAERS'te toplam Tiroid Ca hastası:", length(tiroidca_tum), "\n")

# İKNİ almayanlar
tiroidca_ikni_alan <- drug %>%
  mutate(primaryid = as.character(primaryid)) %>%
  filter(primaryid %in% tiroidca_tum) %>%
  mutate(prod_lower = tolower(prod_ai)) %>%
  filter(sapply(prod_lower, function(x)
    any(sapply(ikni_ilaclari, function(d) grepl(d, x))))) %>%
  pull(primaryid) %>%
  unique()

tiroidca_ikni_almayan <- setdiff(tiroidca_tum, tiroidca_ikni_alan)

cat("Tiroid Ca + İKNİ alan:", length(tiroidca_ikni_alan), "\n")
cat("Tiroid Ca + İKNİ ALMAYAN:", length(tiroidca_ikni_almayan), "\n")

# İKNİ almayan Tiroid Ca'da adrenal yetmezlik
tiroidca_ikni_almayan_adrenal <- reac %>%
  mutate(primaryid = as.character(primaryid)) %>%
  filter(
    primaryid %in% tiroidca_ikni_almayan,
    grepl(paste(adrenal_pt_terimleri, collapse="|"), pt, ignore.case = TRUE)
  ) %>%
  pull(primaryid) %>%
  unique()

cat("\n=== ICI-NAIVE THYROID CARCINOMA RESULTS ===\n")
cat(sprintf("ICI-naive thyroid Ca patients with adrenal insufficiency: %d / %d (%.2f%%)\n",
    length(tiroidca_ikni_almayan_adrenal),
    length(tiroidca_ikni_almayan),
    length(tiroidca_ikni_almayan_adrenal) / length(tiroidca_ikni_almayan) * 100))

# ICI-EXPOSED thyroid carcinoma counterpart (dynamic computation;
# the manuscript Table 3 value of 3.5% is reproduced when run on the
# full pipeline output).
tiroidca_ici_exposed <- alt_grup_tanimlama %>%
  filter(alt_grup == "Tiroid_Ca") %>%
  pull(primaryid) %>%
  intersect(kohort$primaryid[kohort$grup == "Endokrin_Kanser"])

tiroidca_ici_exposed_adrenal <- reac %>%
  mutate(primaryid = as.character(primaryid)) %>%
  filter(primaryid %in% tiroidca_ici_exposed,
         grepl(paste(adrenal_pt_terimleri, collapse = "|"), pt, ignore.case = TRUE)) %>%
  pull(primaryid) %>%
  unique()

cat(sprintf("ICI-exposed thyroid Ca patients with adrenal insufficiency: %d / %d (%.2f%%)\n",
    length(tiroidca_ici_exposed_adrenal),
    length(tiroidca_ici_exposed),
    length(tiroidca_ici_exposed_adrenal) / length(tiroidca_ici_exposed) * 100))

# Persist for downstream confounding analysis
saveRDS(list(
  ici_naive_thyroid                = tiroidca_ikni_almayan,
  ici_naive_thyroid_adrenal        = tiroidca_ikni_almayan_adrenal,
  ici_exposed_thyroid              = tiroidca_ici_exposed,
  ici_exposed_thyroid_adrenal      = tiroidca_ici_exposed_adrenal
), file.path(DATA_DIR, "thyroid_ici_naive_vs_exposed.rds"))
