# Supplementary material for: Confounding-aware disproportionality analysis reveals disease-inherent versus drug-attributable endocrine safety signals of immune checkpoint inhibitors
Source: Front Pharmacol. 2026 Jun 23;17:1868030. doi: 10.3389/fphar.2026.1868030 (PMC13337867; doi:10.3389/fphar.2026.1868030)
Supplement: Supplementary file 1 [file DataSheet1.zip › zenodo/R/29_figures.R]

# Setup (paths, seed, session info)
if (!exists("PROJECT_ROOT")) source("R/00_setup.R")

# ============================================================
# BETİK 29: MAKALE FİGÜRLERİ
# Yayına Hazır, Yüksek Kaliteli Görseller
# ============================================================

library(dplyr)
library(ggplot2)
library(ggpubr)
library(gridExtra)
library(tidyr)


# Ortak tema
tema <- theme_bw(base_size = 12) +
  theme(
    plot.title       = element_text(face = "bold", size = 13),
    plot.subtitle    = element_text(size = 10, color = "gray40"),
    axis.title       = element_text(face = "bold"),
    legend.position  = "bottom",
    legend.title     = element_text(face = "bold"),
    panel.grid.minor = element_blank(),
    strip.background = element_rect(fill = "gray95"),
    strip.text       = element_text(face = "bold")
  )

renk_palette <- c(
  "Adrenal"     = "#E63946",
  "Tiroid"      = "#457B9D",
  "Hipofizit"   = "#2A9D8F",
  "Diyabet"     = "#E9C46A",
  "Hipoparatir" = "#F4A261",
  "Gonadal"     = "#264653"
)

# ── 1. VERİLERİ YÜKLE ───────────────────────────────────────

ror_fdr         <- readRDS("data/ror_fdr_tablo.rds")
bcpnn_tablo     <- readRDS("data/bcpnn_tablo.rds")
tto_irae        <- readRDS("data/tto_irae.rds")
altgrup_tanimlama <- readRDS("data/alt_grup_tanimlama.rds")
endokrin_irae   <- readRDS("data/endokrin_irae.rds")
yillik_ror_tablo <- readRDS("data/yillik_ror_tablo.rds")
ilac_sinifi_ror <- readRDS("data/ilac_sinifi_ror.rds")
confounding_tablo <- read.csv("output/tables/Confounding_Analizi.csv")
duyarlilik_tablo  <- readRDS("data/duyarlilik_tablo.rds")
kohort          <- readRDS("data/kohort.rds")

kohort$primaryid        <- as.character(kohort$primaryid)
endokrin_irae$primaryid <- as.character(endokrin_irae$primaryid)

# ── FİGÜR 1: ANA SİNYAL — ORMAN GRAFİĞİ ────────────────────

cat("Figür 1 hazırlanıyor...\n")

fig1_veri <- ror_fdr %>%
  as.data.frame() %>%
  mutate(
    irAE_Kategori = factor(irAE_Kategori,
                           levels = rev(c("Adrenal","Hipofizit",
                                          "Diyabet","Hipoparatir","Tiroid"))),
    Sinyal_Renk = case_when(
      CI_alt > 1  ~ "Pozitif (ROR CI>1)",
      TRUE        ~ "Negatif"
    ),
    FDR_label = paste0("p_FDR=", round(p_fdr, 3))
  )

fig1 <- ggplot(fig1_veri, aes(x = ROR, y = irAE_Kategori)) +
  geom_point(aes(color = Sinyal_Renk, size = Endokrin_n)) +
  geom_errorbar(aes(xmin = CI_alt, xmax = CI_ust,
                    color = Sinyal_Renk),
                width = 0.25, linewidth = 0.9) +
  geom_vline(xintercept = 1, linetype = "dashed",
             color = "gray40", linewidth = 0.7) +
  geom_text(aes(x = CI_ust + 0.3, label = FDR_label),
            hjust = 0, size = 3, color = "gray30") +
  scale_color_manual(values = c("Pozitif (ROR CI>1)" = "#E63946",
                                 "Negatif"            = "#457B9D")) +
  scale_size_continuous(range = c(3, 8), name = "Vaka sayısı") +
  scale_x_continuous(limits = c(0, 6), breaks = seq(0, 6, 1)) +
  labs(
    title    = "Figure 1. Disproportionality Analysis of Endocrine irAEs",
    subtitle = "Reporting Odds Ratio (ROR) with 95% Confidence Intervals",
    x        = "Reporting Odds Ratio (ROR)",
    y        = "irAE Category",
    color    = "Signal"
  ) +
  tema

ggsave("output/figures/Fig1_Ana_Sinyal_ROR.pdf",
       fig1, width = 10, height = 6)
ggsave("output/figures/Fig1_Ana_Sinyal_ROR.png",
       fig1, width = 10, height = 6, dpi = 300)
cat("  ✅ Figür 1 kaydedildi\n")

# ── FİGÜR 2: TIME-TO-ONSET — KM EĞRİLERİ ───────────────────

cat("Figür 2 hazırlanıyor...\n")

library(survival)
library(survminer)

km_fit <- survfit(
  Surv(onset_gun, event) ~ irae_kategori,
  data = tto_irae
)

fig2 <- ggsurvplot(
  km_fit,
  data              = tto_irae,
  fun               = "event",
  conf.int          = TRUE,
  pval              = TRUE,
  pval.size         = 4,
  risk.table        = TRUE,
  risk.table.height = 0.28,
  palette           = unname(renk_palette[c("Adrenal","Diyabet",
                                             "Gonadal","Hipofizit",
                                             "Hipoparatir","Tiroid")]),
  legend.title      = "irAE Category",
  legend.labs       = c("Adrenal","Diabetes","Gonadal",
                        "Hypophysitis","Hypoparathyroidism","Thyroid"),
  xlab              = "Days from Treatment Initiation",
  ylab              = "Cumulative Incidence",
  title             = "Figure 2. Time-to-Onset of Endocrine irAEs",
  ggtheme           = tema,
  risk.table.fontsize = 3.5
)

ggsave("output/figures/Fig2_KM_TTO.pdf",
       print(fig2), width = 12, height = 9)
ggsave("output/figures/Fig2_KM_TTO.png",
       print(fig2), width = 12, height = 9, dpi = 300)
cat("  ✅ Figür 2 kaydedildi\n")

# ── FİGÜR 3: ALT GRUP ANALİZİ — ISISI HARİTASI ─────────────

cat("Figür 3 hazırlanıyor...\n")

altgrup_ror <- read.csv("output/tables/AltGrup_ROR_Sonuclari.csv")

fig3_veri <- altgrup_ror %>%
  filter(!is.na(ROR), Alt_Grup != "Feokromo") %>%
  mutate(
    ROR_gosterge = pmin(ROR, 8),
    Alt_Grup = factor(Alt_Grup,
                      levels = c("ACC","Tiroid_Ca","NET")),
    irAE = factor(irAE,
                  levels = c("Adrenal","Tiroid","Hipofizit",
                             "Diyabet","Hipoparatir")),
    label = paste0(round(ROR,1),
                   ifelse(Sinyal == "POZİTİF ✅", "*", ""))
  )

fig3 <- ggplot(fig3_veri,
               aes(x = irAE, y = Alt_Grup, fill = ROR_gosterge)) +
  geom_tile(color = "white", linewidth = 0.6) +
  geom_text(aes(label = label), size = 4, fontface = "bold") +
  scale_fill_gradient2(
    low      = "#457B9D",
    mid      = "white",
    high     = "#E63946",
    midpoint = 1,
    limits   = c(0, 8),
    name     = "ROR"
  ) +
  scale_y_discrete(labels = c("ACC"       = "Adrenocortical Ca.",
                               "Tiroid_Ca" = "Thyroid Ca.",
                               "NET"       = "NET")) +
  scale_x_discrete(labels = c("Adrenal"     = "Adrenal\nInsufficiency",
                               "Tiroid"      = "Thyroid",
                               "Hipofizit"   = "Hypophysitis",
                               "Diyabet"     = "Diabetes",
                               "Hipoparatir" = "Hypopara-\nthyroidism")) +
  labs(
    title    = "Figure 3. irAE Signals by Cancer Subtype",
    subtitle = "* p<0.05 (uncorrected); ROR capped at 8",
    x        = "irAE Category",
    y        = "Cancer Subtype"
  ) +
  tema +
  theme(legend.position = "right")

ggsave("output/figures/Fig3_AltGrup_Heatmap.pdf",
       fig3, width = 10, height = 5)
ggsave("output/figures/Fig3_AltGrup_Heatmap.png",
       fig3, width = 10, height = 5, dpi = 300)
cat("  ✅ Figür 3 kaydedildi\n")

# ── FİGÜR 4: CONFOUNDING ANALİZİ ────────────────────────────

cat("Figür 4 hazırlanıyor...\n")

fig4_veri <- confounding_tablo %>%
  mutate(
    Etiket = paste0(Kanser_Grubu, "\n",
                    ifelse(IKNİ_Durumu == "Alan",
                           "ICI+", "ICI-")),
    Renk = ifelse(IKNİ_Durumu == "Alan", "#E63946", "#457B9D"),
    irAE_label = ifelse(irAE == "Adrenal",
                        "Adrenal Insufficiency",
                        "Hypoparathyroidism")
  )

fig4 <- ggplot(fig4_veri,
               aes(x = Etiket, y = Oran_Yuzde, fill = IKNİ_Durumu)) +
  geom_bar(stat = "identity", width = 0.6) +
  geom_text(aes(label = paste0("%", Oran_Yuzde)),
            vjust = -0.5, size = 3.5, fontface = "bold") +
  facet_wrap(~ irAE, scales = "free_x") +
  scale_fill_manual(values = c("Alan"    = "#E63946",
                                "Almayan" = "#457B9D"),
                    labels = c("Alan"    = "ICI+",
                               "Almayan" = "ICI-")) +
  labs(
    title    = "Figure 4. Confounding by Indication Analysis",
    subtitle = "irAE rates in ICI-treated vs. ICI-naive patients",
    x        = "",
    y        = "irAE Rate (%)",
    fill     = "ICI Status"
  ) +
  tema +
  theme(axis.text.x = element_text(size = 9))

ggsave("output/figures/Fig4_Confounding.pdf",
       fig4, width = 10, height = 6)
ggsave("output/figures/Fig4_Confounding.png",
       fig4, width = 10, height = 6, dpi = 300)
cat("  ✅ Figür 4 kaydedildi\n")

# ── FİGÜR 5: DUYARLILIK ANALİZİ ─────────────────────────────

cat("Figür 5 hazırlanıyor...\n")

fig5_veri <- duyarlilik_tablo %>%
  filter(irAE == "Adrenal", !is.na(ROR)) %>%
  mutate(
    Senaryo = factor(Senaryo,
                     levels = rev(c("1_Ana_Analiz","2_ACC_Disla",
                                    "3_Monoterapi","4_TKI_Disla",
                                    "5_2015_2019","6_2020_2024"))),
    Senaryo_label = factor(Senaryo,
      labels = rev(c("Main Analysis",
                     "Excluding ACC",
                     "Monotherapy",
                     "Excluding TKI",
                     "2015-2019",
                     "2020-2024")))
  )

fig5 <- ggplot(fig5_veri,
               aes(x = ROR, y = Senaryo_label)) +
  geom_point(aes(color = Sinyal), size = 4) +
  geom_errorbar(aes(xmin = ROR_Alt95, xmax = ROR_Ust95,
                    color = Sinyal),
                width = 0.25, linewidth = 0.9) +
  geom_vline(xintercept = 1, linetype = "dashed",
             color = "gray40", linewidth = 0.7) +
  geom_text(aes(label = paste0("ROR=", ROR,
                               " (", ROR_Alt95,"-", ROR_Ust95, ")")),
            hjust = -0.1, size = 2.8, color = "gray30") +
  scale_color_manual(values = c("Pozitif" = "#E63946",
                                 "Negatif" = "#457B9D")) +
  scale_x_continuous(limits = c(0, 15)) +
  labs(
    title    = "Figure 5. Sensitivity Analysis — Adrenal Insufficiency",
    subtitle = "ROR across different analytical scenarios",
    x        = "Reporting Odds Ratio (ROR)",
    y        = "Scenario",
    color    = "Signal"
  ) +
  tema

ggsave("output/figures/Fig5_Duyarlilik.pdf",
       fig5, width = 11, height = 6)
ggsave("output/figures/Fig5_Duyarlilik.png",
       fig5, width = 11, height = 6, dpi = 300)
cat("  ✅ Figür 5 kaydedildi\n")

# ── FİGÜR 6: İLAÇ SINIFI × irAE ISISI HARİTASI ─────────────

cat("Figür 6 hazırlanıyor...\n")

fig6_veri <- ilac_sinifi_ror %>%
  filter(!is.na(ROR)) %>%
  mutate(
    ROR_gosterge = pmin(ROR, 8),
    Sinif = factor(Sinif,
                   levels = c("Anti-PD1","Anti-PDL1",
                              "Anti-CTLA4","Kombinasyon")),
    irAE  = factor(irAE,
                   levels = c("Adrenal","Tiroid","Hipofizit",
                              "Diyabet","Hipoparatir")),
    label = paste0(round(ROR,1),
                   ifelse(Sinyal == "Pozitif", "*", ""))
  )

fig6 <- ggplot(fig6_veri,
               aes(x = irAE, y = Sinif, fill = ROR_gosterge)) +
  geom_tile(color = "white", linewidth = 0.6) +
  geom_text(aes(label = label), size = 4, fontface = "bold") +
  scale_fill_gradient2(
    low      = "#457B9D",
    mid      = "white",
    high     = "#E63946",
    midpoint = 1,
    limits   = c(0, 8),
    name     = "ROR"
  ) +
  scale_x_discrete(labels = c(
    "Adrenal"     = "Adrenal\nInsufficiency",
    "Tiroid"      = "Thyroid",
    "Hipofizit"   = "Hypophysitis",
    "Diyabet"     = "Diabetes",
    "Hipoparatir" = "Hypopara-\nthyroidism"
  )) +
  labs(
    title    = "Figure 6. irAE Signals by ICI Drug Class",
    subtitle = "* ROR lower CI > 1; ROR capped at 8",
    x        = "irAE Category",
    y        = "ICI Drug Class"
  ) +
  tema +
  theme(legend.position = "right")

ggsave("output/figures/Fig6_IlacSinifi_Heatmap.pdf",
       fig6, width = 10, height = 5)
ggsave("output/figures/Fig6_IlacSinifi_Heatmap.png",
       fig6, width = 10, height = 5, dpi = 300)
cat("  ✅ Figür 6 kaydedildi\n")

# ── FİGÜR 7: YILLIK TREND ───────────────────────────────────

cat("Figür 7 hazırlanıyor...\n")

fig7_veri <- yillik_ror_tablo %>%
  filter(irAE == "Adrenal", !is.na(ROR))

fig7 <- ggplot(fig7_veri, aes(x = Yil, y = ROR)) +
  geom_ribbon(aes(ymin = ROR_Alt95, ymax = ROR_Ust95),
              fill = "#E63946", alpha = 0.15) +
  geom_line(color = "#E63946", linewidth = 1.2) +
  geom_point(color = "#E63946", size = 3.5) +
  geom_hline(yintercept = 1, linetype = "dashed",
             color = "gray40", linewidth = 0.7) +
  geom_text(aes(label = paste0("ROR=", ROR)),
            vjust = -1, size = 3, color = "gray30") +
  scale_x_continuous(breaks = 2015:2024) +
  scale_y_continuous(limits = c(0, 15)) +
  labs(
    title    = "Figure 7. Temporal Trend of Adrenal Insufficiency Signal",
    subtitle = "Annual ROR with 95% Confidence Intervals (2015-2024)",
    x        = "Year",
    y        = "Reporting Odds Ratio (ROR)"
  ) +
  tema +
  theme(axis.text.x = element_text(angle = 45, hjust = 1))

ggsave("output/figures/Fig7_Yillik_Trend.pdf",
       fig7, width = 11, height = 6)
ggsave("output/figures/Fig7_Yillik_Trend.png",
       fig7, width = 11, height = 6, dpi = 300)
cat("  ✅ Figür 7 kaydedildi\n")

# ── ÖZET ────────────────────────────────────────────────────

cat("\n========================================\n")
cat("✅ BETİK 29 TAMAMLANDI\n")
cat("\nMakale Figürleri:\n")
cat("  Fig1 — Ana Sinyal ROR Orman Grafiği\n")
cat("  Fig2 — Time-to-Onset KM Eğrileri\n")
cat("  Fig3 — Alt Grup Isı Haritası\n")
cat("  Fig4 — Confounding Analizi\n")
cat("  Fig5 — Duyarlılık Analizi\n")
cat("  Fig6 — İlaç Sınıfı Isı Haritası\n")
cat("  Fig7 — Yıllık Trend\n")
cat("\nTüm figürler PDF + PNG olarak kaydedildi\n")
cat("  output/figures/Fig1_Ana_Sinyal_ROR\n")
cat("  output/figures/Fig2_KM_TTO\n")
cat("  output/figures/Fig3_AltGrup_Heatmap\n")
cat("  output/figures/Fig4_Confounding\n")
cat("  output/figures/Fig5_Duyarlilik\n")
cat("  output/figures/Fig6_IlacSinifi_Heatmap\n")
cat("  output/figures/Fig7_Yillik_Trend\n")
cat("========================================\n")
