# Supplementary material for: Confounding-aware disproportionality analysis reveals disease-inherent versus drug-attributable endocrine safety signals of immune checkpoint inhibitors
Source: Front Pharmacol. 2026 Jun 23;17:1868030. doi: 10.3389/fphar.2026.1868030 (PMC13337867; doi:10.3389/fphar.2026.1868030)
Supplement: Supplementary file 1 [file DataSheet1.zip › zenodo/R/01_veri_indir.R]

# Setup (paths, seed, session info)
if (!exists("PROJECT_ROOT")) source("R/00_setup.R")

# FAERS otomatik indirme scripti
# Q1 2015 - Q4 2024 arası tüm çeyrekler

# İndirme klasörünü tanımla
indirme_klasoru <- file.path(DATA_DIR, "raw")

# Çeyrek listesini oluştur
yillar <- 2015:2024
ceyrekler <- 1:4

# İndirme döngüsü
for (yil in yillar) {
  for (ceyrek in ceyrekler) {
    
    dosya_adi <- paste0("faers_ascii_", yil, "q", ceyrek, ".zip")
    url <- paste0("https://fis.fda.gov/content/Exports/faers_ascii_", yil, "q", ceyrek, ".zip")
    hedef <- file.path(indirme_klasoru, dosya_adi)
    
    if (!file.exists(hedef)) {
      message("İndiriliyor: ", dosya_adi)
      tryCatch(
        download.file(url, hedef, mode = "wb", timeout = 300),
        error = function(e) message("HATA: ", dosya_adi, " indirilemedi.")
      )
    } else {
      message("Zaten mevcut, atlanıyor: ", dosya_adi)
    }
  }
}

message("Tüm indirmeler tamamlandı!")
