# Supplementary material for: Confounding-aware disproportionality analysis reveals disease-inherent versus drug-attributable endocrine safety signals of immune checkpoint inhibitors
Source: Front Pharmacol. 2026 Jun 23;17:1868030. doi: 10.3389/fphar.2026.1868030 (PMC13337867; doi:10.3389/fphar.2026.1868030)
Supplement: Supplementary file 1 [file DataSheet1.zip › zenodo/R/14_ror_analizi.R]

# Setup (paths, seed, session info)
if (!exists("PROJECT_ROOT")) source("R/00_setup.R")

library(data.table)

# Verileri yükle
kohort       <- readRDS(file.path(DATA_DIR, "kohort.rds"))
endokrin_irae <- readRDS(file.path(DATA_DIR, "endokrin_irae.rds"))

# Kohort ve irAE verilerini birleştir
irae_kohort <- merge(endokrin_irae, kohort, by = "primaryid", all.x = FALSE)

message("Kohort içindeki irAE kayıt sayısı: ", nrow(irae_kohort))
message("Grup dağılımı:")
print(irae_kohort[, .N, by = grup])

# Her irAE kategorisi için ROR hesapla
irae_kategoriler <- c("Tiroid", "Hipofizit", "Adrenal", 
                       "Diyabet", "Hipoparatir", "Gonadal")

# Toplam hasta sayıları
n_endokrin <- length(unique(kohort[grup == "Endokrin_Kanser"]$primaryid))
n_kontrol  <- length(unique(kohort[grup == "Kontrol"]$primaryid))

message("Endokrin kanser grubu: ", n_endokrin)
message("Kontrol grubu: ", n_kontrol)

# ROR hesaplama fonksiyonu
hesapla_ror <- function(a, b, c, d) {
  ror    <- (a / b) / (c / d)
  se_log <- sqrt(1/a + 1/b + 1/c + 1/d)
  ci_alt <- exp(log(ror) - 1.96 * se_log)
  ci_ust <- exp(log(ror) + 1.96 * se_log)
  return(list(ROR = round(ror, 3),
              CI_alt = round(ci_alt, 3),
              CI_ust = round(ci_ust, 3)))
}

# Her kategori için ROR hesapla
sonuclar <- lapply(irae_kategoriler, function(kat) {
  a <- nrow(irae_kohort[grup == "Endokrin_Kanser" & irae_kategori == kat])
  c <- nrow(irae_kohort[grup == "Kontrol" & irae_kategori == kat])
  b <- n_endokrin - a
  d <- n_kontrol  - c
  
  if (a < 3) return(NULL)  # Minimum 3 vaka şartı
  
  ror_sonuc <- hesapla_ror(a, b, c, d)
  
  data.table(
    irAE_Kategori = kat,
    Endokrin_n    = a,
    Kontrol_n     = c,
    ROR           = ror_sonuc$ROR,
    CI_alt        = ror_sonuc$CI_alt,
    CI_ust        = ror_sonuc$CI_ust,
    Sinyal        = ifelse(ror_sonuc$CI_alt > 1, "POZITIF", "negatif")
  )
})

ror_tablo <- rbindlist(sonuclar)
print(ror_tablo)

# Kaydet
saveRDS(ror_tablo, file.path(DATA_DIR, "ror_tablo.rds"))
message("ROR analizi tamamlandı ve kaydedildi!")
