# Supplementary material for: Confounding-aware disproportionality analysis reveals disease-inherent versus drug-attributable endocrine safety signals of immune checkpoint inhibitors
Source: Front Pharmacol. 2026 Jun 23;17:1868030. doi: 10.3389/fphar.2026.1868030 (PMC13337867; doi:10.3389/fphar.2026.1868030)
Supplement: Supplementary file 1 [file DataSheet1.zip › zenodo/R/18_duyarl─▒l─▒k_analizi.R]

# Setup (paths, seed, session info)
if (!exists("PROJECT_ROOT")) source("R/00_setup.R")

# ============================================================
# BETİK 18: DUYARLILIK ANALİZLERİ
# 1. ACC dışla → Adrenal sinyali hâlâ var mı?
# 2. Monoterapi → Kombinasyon etkisini dışla
# 3. TKİ dışla → Konfounding'i azalt
# 4. Yıl katmanlaması → 2015-2019 vs 2020-2024
# ============================================================

library(dplyr)
library(ggplot2)


# ── 1. VERİLERİ YÜKLE ───────────────────────────────────────

kohort           <- readRDS("data/kohort.rds")
endokrin_irae    <- readRDS("data/endokrin_irae.rds")
alt_grup_tanimlama <- readRDS("data/alt_grup_tanimlama.rds")

kohort$primaryid             <- as.character(kohort$primaryid)
endokrin_irae$primaryid      <- as.character(endokrin_irae$primaryid)
alt_grup_tanimlama$primaryid <- as.character(alt_grup_tanimlama$primaryid)
drug$primaryid               <- as.character(drug$primaryid)
demo$primaryid               <- as.character(demo$primaryid)

# Temel sayılar
n_kontrol    <- sum(kohort$grup == "Kontrol")
endokrin_ids <- kohort$primaryid[kohort$grup == "Endokrin_Kanser"]
kontrol_ids  <- kohort$primaryid[kohort$grup == "Kontrol"]

# ROR hesaplama fonksiyonu — tekrar kullanacağız
ror_hesapla <- function(vaka_ids, kontrol_ids, irae_df, irae_adi, senaryo_adi) {
  n_vaka    <- length(vaka_ids)
  n_kontrol <- length(kontrol_ids)
  
  a <- irae_df %>%
    filter(primaryid %in% vaka_ids, irae_kategori == irae_adi) %>%
    pull(primaryid) %>% n_distinct()
  b <- n_vaka - a
  c <- irae_df %>%
    filter(primaryid %in% kontrol_ids, irae_kategori == irae_adi) %>%
    pull(primaryid) %>% n_distinct()
  d <- n_kontrol - c
  
  if (a > 0 & b > 0 & c > 0 & d > 0) {
    ror     <- (a / b) / (c / d)
    se      <- sqrt(1/a + 1/b + 1/c + 1/d)
    ror_alt <- exp(log(ror) - 1.96 * se)
    ror_ust <- exp(log(ror) + 1.96 * se)
    sinyal  <- ifelse(ror_alt > 1, "Pozitif", "Negatif")
  } else {
    ror <- ror_alt <- ror_ust <- NA
    sinyal <- "Yetersiz veri"
  }
  
  data.frame(
    Senaryo   = senaryo_adi,
    irAE      = irae_adi,
    N_Vaka    = n_vaka,
    Vaka_a    = a,
    ROR       = round(ror, 3),
    ROR_Alt95 = round(ror_alt, 3),
    ROR_Ust95 = round(ror_ust, 3),
    Sinyal    = sinyal
  )
}

irae_listesi <- c("Adrenal","Tiroid","Hipofizit","Diyabet","Hipoparatir")
tum_sonuclar <- list()

# ── 2. ANA ANALİZ (referans) ────────────────────────────────

cat("=== ANA ANALİZ (Tüm endokrin kanser) ===\n")
for (irae in irae_listesi) {
  tum_sonuclar[[paste("Ana", irae)]] <- ror_hesapla(
    endokrin_ids, kontrol_ids, endokrin_irae, irae, "1_Ana_Analiz"
  )
}

# ── 3. DUYARLILIK 1: ACC DIŞLA ──────────────────────────────

cat("=== DUYARLILIK 1: ACC Dışla ===\n")

acc_ids <- alt_grup_tanimlama %>%
  filter(alt_grup == "ACC") %>%
  pull(primaryid)

endokrin_acc_disla <- setdiff(endokrin_ids, acc_ids)
cat("ACC dışlandıktan sonra vaka n:", length(endokrin_acc_disla), "\n")

for (irae in irae_listesi) {
  tum_sonuclar[[paste("AccDisla", irae)]] <- ror_hesapla(
    endokrin_acc_disla, kontrol_ids, endokrin_irae, irae, "2_ACC_Disla"
  )
}

# ── 4. DUYARLILIK 2: MONOTERAPİ ─────────────────────────────

cat("\n=== DUYARLILIK 2: Monoterapi (tek İKNİ) ===\n")

# İKNİ ilaçları
ikni_ilaclari <- c(
  "nivolumab","pembrolizumab","ipilimumab","atezolizumab",
  "durvalumab","avelumab","cemiplimab","tremelimumab","dostarlimab"
)

# Kişi başına kaç İKNİ var
ikni_sayisi <- drug %>%
  filter(primaryid %in% endokrin_ids) %>%
  mutate(prod_lower = tolower(prod_ai)) %>%
  filter(sapply(prod_lower, function(x) 
    any(sapply(ikni_ilaclari, function(d) grepl(d, x))))) %>%
  group_by(primaryid) %>%
  summarise(ikni_sayi = n_distinct(prod_ai), .groups = "drop")

monoterapi_ids <- ikni_sayisi %>%
  filter(ikni_sayi == 1) %>%
  pull(primaryid)

cat("Monoterapi hasta n:", length(monoterapi_ids), "\n")

for (irae in irae_listesi) {
  tum_sonuclar[[paste("Mono", irae)]] <- ror_hesapla(
    monoterapi_ids, kontrol_ids, endokrin_irae, irae, "3_Monoterapi"
  )
}

# ── 5. DUYARLILIK 3: TKİ DIŞLA ──────────────────────────────

cat("\n=== DUYARLILIK 3: TKİ Dışla ===\n")

tki_ilaclari <- c(
  "sorafenib","sunitinib","cabozantinib","vandetanib","lenvatinib",
  "axitinib","pazopanib","regorafenib","imatinib","erlotinib",
  "gefitinib","lapatinib","vemurafenib","dabrafenib"
)

tki_ids <- drug %>%
  filter(primaryid %in% endokrin_ids) %>%
  mutate(prod_lower = tolower(prod_ai)) %>%
  filter(sapply(prod_lower, function(x)
    any(sapply(tki_ilaclari, function(d) grepl(d, x))))) %>%
  pull(primaryid) %>%
  unique()

endokrin_tki_disla <- setdiff(endokrin_ids, tki_ids)
cat("TKİ dışlandıktan sonra vaka n:", length(endokrin_tki_disla), "\n")

for (irae in irae_listesi) {
  tum_sonuclar[[paste("TkiDisla", irae)]] <- ror_hesapla(
    endokrin_tki_disla, kontrol_ids, endokrin_irae, irae, "4_TKI_Disla"
  )
}

# ── 6. DUYARLILIK 4: YIL KATMANLAMASI ───────────────────────

cat("\n=== DUYARLILIK 4: Yıl Katmanlaması ===\n")

# Demo'dan yıl bilgisi
demo_yil <- demo %>%
  filter(primaryid %in% endokrin_ids) %>%
  mutate(
    yil = as.integer(substr(as.character(fda_dt), 1, 4)),
    donem = case_when(
      yil >= 2015 & yil <= 2019 ~ "2015-2019",
      yil >= 2020 & yil <= 2024 ~ "2020-2024",
      TRUE ~ NA_character_
    )
  ) %>%
  filter(!is.na(donem)) %>%
  select(primaryid, donem)

erken_ids <- demo_yil %>% filter(donem == "2015-2019") %>% pull(primaryid)
gec_ids   <- demo_yil %>% filter(donem == "2020-2024") %>% pull(primaryid)

cat("2015-2019 n:", length(erken_ids), "\n")
cat("2020-2024 n:", length(gec_ids), "\n")

for (irae in irae_listesi) {
  tum_sonuclar[[paste("Erken", irae)]] <- ror_hesapla(
    erken_ids, kontrol_ids, endokrin_irae, irae, "5_2015_2019"
  )
  tum_sonuclar[[paste("Gec", irae)]] <- ror_hesapla(
    gec_ids, kontrol_ids, endokrin_irae, irae, "6_2020_2024"
  )
}

# ── 7. SONUÇLARI BİRLEŞTİR ──────────────────────────────────

duyarlilik_tablo <- bind_rows(tum_sonuclar)

cat("\n=== TÜM DUYARLILIK ANALİZİ SONUÇLARI ===\n")
print(duyarlilik_tablo)
write.csv(duyarlilik_tablo,
          "output/tables/Duyarlilik_Analizi.csv",
          row.names = FALSE)

# ── 8. ADRENAL ODAKLI KARŞILAŞTIRMA ─────────────────────────

cat("\n=== ADRENAL YETMEZLİK — DUYARLILIK KARŞILAŞTIRMASI ===\n")
adrenal_duyarlilik <- duyarlilik_tablo %>%
  filter(irAE == "Adrenal") %>%
  select(Senaryo, N_Vaka, Vaka_a, ROR, ROR_Alt95, ROR_Ust95, Sinyal)
print(adrenal_duyarlilik)

# ── 9. GÖRSELLEŞTİR ─────────────────────────────────────────

# Adrenal duyarlılık grafiği
adrenal_plot <- adrenal_duyarlilik %>%
  filter(!is.na(ROR)) %>%
  mutate(
    Senaryo = factor(Senaryo, levels = rev(unique(Senaryo))),
    Renk    = ifelse(Sinyal == "Pozitif", "#E63946", "#457B9D")
  )

ggplot(adrenal_plot, aes(x = ROR, y = Senaryo)) +
  geom_point(aes(color = Sinyal), size = 4) +
  geom_errorbar(aes(xmin = ROR_Alt95, xmax = ROR_Ust95),
                width = 0.2, linewidth = 0.8) +
  geom_vline(xintercept = 1, linetype = "dashed", color = "gray50") +
  scale_color_manual(values = c("Pozitif" = "#E63946",
                                 "Negatif" = "#457B9D")) +
  labs(title    = "Adrenal Yetmezlik — Duyarlılık Analizi",
       subtitle = "Farklı senaryolarda ROR tutarlılığı",
       x        = "Reporting Odds Ratio (ROR)",
       y        = "Analiz Senaryosu",
       color    = "Sinyal") +
  theme_bw(base_size = 13)

ggsave("output/figures/Adrenal_Duyarlilik.pdf", width = 10, height = 6)
ggsave("output/figures/Adrenal_Duyarlilik.png", width = 10, height = 6, dpi = 300)

cat("✅ Grafik kaydedildi\n")

# ── 10. KAYDET ───────────────────────────────────────────────

saveRDS(duyarlilik_tablo, "data/duyarlilik_tablo.rds")

cat("\n========================================\n")
cat("✅ BETİK 18 TAMAMLANDI\n")
cat("Kaydedilen dosyalar:\n")
cat("  output/tables/Duyarlilik_Analizi.csv\n")
cat("  output/figures/Adrenal_Duyarlilik.pdf/png\n")
cat("  data/duyarlilik_tablo.rds\n")
cat("========================================\n")
