# Supplementary material for: Confounding-aware disproportionality analysis reveals disease-inherent versus drug-attributable endocrine safety signals of immune checkpoint inhibitors
Source: Front Pharmacol. 2026 Jun 23;17:1868030. doi: 10.3389/fphar.2026.1868030 (PMC13337867; doi:10.3389/fphar.2026.1868030)
Supplement: Supplementary file 1 [file DataSheet1.zip › zenodo/R/28_geografik_analiz.R]

# Setup (paths, seed, session info)
if (!exists("PROJECT_ROOT")) source("R/00_setup.R")

# ============================================================
# BETİK 28: COĞRAFİ ANALİZ
# Bölgesel Bildirim Oranları ve Sinyal Farklılıkları
# Kuzey Amerika vs Avrupa vs Asya
# ============================================================

library(dplyr)
library(ggplot2)


# ── 1. VERİLERİ YÜKLE ───────────────────────────────────────

kohort        <- readRDS("data/kohort.rds")
endokrin_irae <- readRDS("data/endokrin_irae.rds")
demo_rapor    <- readRDS("data/demo_rapor.rds")

kohort$primaryid        <- as.character(kohort$primaryid)
endokrin_irae$primaryid <- as.character(endokrin_irae$primaryid)
demo$primaryid          <- as.character(demo$primaryid)

endokrin_ids <- kohort$primaryid[kohort$grup == "Endokrin_Kanser"]
kontrol_ids  <- kohort$primaryid[kohort$grup == "Kontrol"]

irae_listesi <- c("Adrenal","Tiroid","Hipofizit","Diyabet","Hipoparatir")

# ── 2. BÖLGE BİLGİSİ EKLE ───────────────────────────────────

demo_bolge <- demo %>%
  filter(primaryid %in% c(endokrin_ids, kontrol_ids)) %>%
  mutate(
    grup = ifelse(primaryid %in% endokrin_ids,
                  "Endokrin_Kanser", "Kontrol"),
    bolge = case_when(
      occr_country %in% c("US","CA","MX") ~ "Kuzey_Amerika",
      occr_country %in% c("GB","DE","FR","IT","ES","NL",
                           "BE","SE","CH","AT","DK","NO",
                           "FI","PT","IE","PL") ~ "Avrupa",
      occr_country %in% c("JP","CN","KR","TW","SG","IN") ~ "Asya",
      is.na(occr_country) | occr_country == "" ~ "Bilinmiyor",
      TRUE ~ "Diger"
    )
  ) %>%
  select(primaryid, grup, bolge)

cat("=== BÖLGE DAĞILIMI ===\n")
print(table(demo_bolge$bolge, demo_bolge$grup))

# ── 3. HER BÖLGE İÇİN ROR HESAPLA ───────────────────────────

cat("\n=== BÖLGESEL ROR ANALİZİ ===\n")

bolge_listesi <- c("Kuzey_Amerika","Avrupa","Asya")
bolge_ror_sonuc <- list()

for (bolge in bolge_listesi) {
  
  bolge_endokrin <- demo_bolge %>%
    filter(bolge == !!bolge, grup == "Endokrin_Kanser") %>%
    pull(primaryid)
  
  bolge_kontrol <- demo_bolge %>%
    filter(bolge == !!bolge, grup == "Kontrol") %>%
    pull(primaryid)
  
  n_endokrin <- length(bolge_endokrin)
  n_kontrol  <- length(bolge_kontrol)
  
  cat("\n", bolge, "— Endokrin n:", n_endokrin,
      "| Kontrol n:", n_kontrol, "\n")
  
  if (n_endokrin < 3 | n_kontrol < 3) {
    cat("  Yetersiz veri\n")
    next
  }
  
  for (irae in irae_listesi) {
    
    a <- endokrin_irae %>%
      filter(primaryid %in% bolge_endokrin,
             irae_kategori == irae) %>%
      pull(primaryid) %>% n_distinct()
    b <- n_endokrin - a
    c <- endokrin_irae %>%
      filter(primaryid %in% bolge_kontrol,
             irae_kategori == irae) %>%
      pull(primaryid) %>% n_distinct()
    d <- n_kontrol - c
    
    if (a > 0 & b > 0 & c > 0 & d > 0) {
      ror     <- (a/b) / (c/d)
      se      <- sqrt(1/a + 1/b + 1/c + 1/d)
      ror_alt <- exp(log(ror) - 1.96*se)
      ror_ust <- exp(log(ror) + 1.96*se)
      sinyal  <- ifelse(ror_alt > 1, "Pozitif", "Negatif")
      
      ft    <- fisher.test(matrix(c(a,b,c,d), nrow=2),
                           alternative = "greater")
      p_val <- round(ft$p.value, 4)
    } else {
      ror <- ror_alt <- ror_ust <- p_val <- NA
      sinyal <- "Yetersiz veri"
    }
    
    bolge_ror_sonuc[[paste(bolge, irae)]] <- data.frame(
      Bolge     = bolge,
      irAE      = irae,
      N_Endokrin = n_endokrin,
      N_Kontrol  = n_kontrol,
      Vaka_a    = a,
      ROR       = round(ror, 3),
      ROR_Alt95 = round(ror_alt, 3),
      ROR_Ust95 = round(ror_ust, 3),
      p_ham     = p_val,
      Sinyal    = sinyal
    )
  }
}

bolge_ror_tablo <- bind_rows(bolge_ror_sonuc) %>%
  mutate(p_fdr = round(p.adjust(p_ham, method = "BH"), 4))

cat("\n=== BÖLGESEL ROR SONUÇLARI ===\n")
print(bolge_ror_tablo %>%
        select(Bolge, irAE, N_Endokrin, Vaka_a,
               ROR, ROR_Alt95, ROR_Ust95, p_fdr, Sinyal) %>%
        arrange(irAE, Bolge))

# ── 4. ADRENAL ODAKLI ───────────────────────────────────────

cat("\n=== ADRENAL YETMEZLİK — BÖLGESEL KARŞILAŞTIRMA ===\n")
print(bolge_ror_tablo %>%
        filter(irAE == "Adrenal") %>%
        select(Bolge, N_Endokrin, Vaka_a, ROR,
               ROR_Alt95, ROR_Ust95, p_fdr, Sinyal) %>%
        arrange(desc(ROR)))

# ── 5. BÖLGESEL irAE ORANLARI ────────────────────────────────

cat("\n=== BÖLGESEL irAE ORANLARI — ENDOKRİN KANSER ===\n")

bolge_oran <- list()

for (bolge in bolge_listesi) {
  
  bolge_endokrin <- demo_bolge %>%
    filter(bolge == !!bolge, grup == "Endokrin_Kanser") %>%
    pull(primaryid)
  
  if (length(bolge_endokrin) < 3) next
  
  for (irae in irae_listesi) {
    n_irae <- endokrin_irae %>%
      filter(primaryid %in% bolge_endokrin,
             irae_kategori == irae) %>%
      pull(primaryid) %>% n_distinct()
    
    bolge_oran[[paste(bolge, irae)]] <- data.frame(
      Bolge = bolge,
      irAE  = irae,
      N     = length(bolge_endokrin),
      Vaka  = n_irae,
      Oran  = round(n_irae / length(bolge_endokrin) * 100, 2)
    )
  }
}

bolge_oran_tablo <- bind_rows(bolge_oran)
print(bolge_oran_tablo %>% arrange(irAE, Bolge))

# ── 6. GÖRSELLEŞTİR ─────────────────────────────────────────

# Bölgesel ROR — orman grafiği (Adrenal)
adrenal_bolge <- bolge_ror_tablo %>%
  filter(irAE == "Adrenal", !is.na(ROR)) %>%
  mutate(Bolge = factor(Bolge, levels = Bolge[order(ROR)]))

ggplot(adrenal_bolge, aes(x = ROR, y = Bolge)) +
  geom_point(aes(color = Sinyal), size = 4) +
  geom_errorbar(aes(xmin = ROR_Alt95, xmax = ROR_Ust95),
                width = 0.2, linewidth = 0.8) +
  geom_vline(xintercept = 1, linetype = "dashed", color = "gray50") +
  scale_color_manual(values = c("Pozitif" = "#E63946",
                                 "Negatif" = "#457B9D",
                                 "Yetersiz veri" = "gray")) +
  labs(title    = "Adrenal Yetmezlik — Bölgesel ROR Karşılaştırması",
       subtitle = "Kuzey Amerika vs Avrupa vs Asya",
       x = "Reporting Odds Ratio (ROR)",
       y = "Bölge", color = "Sinyal") +
  theme_bw(base_size = 13)

ggsave("output/figures/Adrenal_Bolgesel_ROR.pdf", width = 10, height = 5)
ggsave("output/figures/Adrenal_Bolgesel_ROR.png", width = 10, height = 5, dpi = 300)

# Bölgesel irAE oranları — ısı haritası
ggplot(bolge_oran_tablo, aes(x = irAE, y = Bolge, fill = Oran)) +
  geom_tile(color = "white", linewidth = 0.5) +
  geom_text(aes(label = ifelse(Vaka > 0,
                               paste0(Vaka, "\n%", Oran), "0")),
            size = 3.5) +
  scale_fill_gradient(low = "white", high = "#E63946",
                      name = "Oran (%)") +
  labs(title = "Bölgesel irAE Oranları — Endokrin Kanser",
       x = "irAE Kategorisi", y = "Bölge") +
  theme_bw(base_size = 13) +
  theme(axis.text.x = element_text(angle = 30, hjust = 1))

ggsave("output/figures/Bolgesel_iRAE_Heatmap.pdf", width = 10, height = 5)
ggsave("output/figures/Bolgesel_iRAE_Heatmap.png", width = 10, height = 5, dpi = 300)

# ── 7. KAYDET ────────────────────────────────────────────────

write.csv(bolge_ror_tablo,  "output/tables/Bolgesel_ROR.csv",       row.names = FALSE)
write.csv(bolge_oran_tablo, "output/tables/Bolgesel_iRAE_Oran.csv", row.names = FALSE)
saveRDS(bolge_ror_tablo,    "data/bolge_ror_tablo.rds")

cat("\n========================================\n")
cat("✅ BETİK 28 TAMAMLANDI\n")
cat("  output/tables/Bolgesel_ROR.csv\n")
cat("  output/tables/Bolgesel_iRAE_Oran.csv\n")
cat("  output/figures/Adrenal_Bolgesel_ROR.pdf/png\n")
cat("  output/figures/Bolgesel_iRAE_Heatmap.pdf/png\n")
cat("========================================\n")
