# Supplementary material for: Confounding-aware disproportionality analysis reveals disease-inherent versus drug-attributable endocrine safety signals of immune checkpoint inhibitors
Source: Front Pharmacol. 2026 Jun 23;17:1868030. doi: 10.3389/fphar.2026.1868030 (PMC13337867; doi:10.3389/fphar.2026.1868030)
Supplement: Supplementary file 1 [file DataSheet1.zip › zenodo/R/05_veri_y├╝kle.R]

# Setup (paths, seed, session info)
if (!exists("PROJECT_ROOT")) source("R/00_setup.R")

# DRUG dosyalarını yükle ve birleştir
library(data.table)

ascii_klasor <- file.path(DATA_DIR, "raw/ascii")

message("DRUG dosyaları yükleniyor...")

drug_dosyalari <- list.files(ascii_klasor, 
                              pattern = "^DRUG.*\\.txt$", 
                              full.names = TRUE)

drug <- rbindlist(
  lapply(drug_dosyalari, function(f) {
    message("  Okunuyor: ", basename(f))
    tryCatch(
      fread(f, sep = "$", quote = "", encoding = "Latin-1"),
      error = function(e) {
        message("  HATA: ", basename(f))
        NULL
      }
    )
  }),
  fill = TRUE
)

message("DRUG yüklendi! Toplam satır: ", nrow(drug))
message("Sütunlar: ", paste(names(drug), collapse = ", "))
