# Supplementary material for: Confounding-aware disproportionality analysis reveals disease-inherent versus drug-attributable endocrine safety signals of immune checkpoint inhibitors
Source: Front Pharmacol. 2026 Jun 23;17:1868030. doi: 10.3389/fphar.2026.1868030 (PMC13337867; doi:10.3389/fphar.2026.1868030)
Supplement: Supplementary file 1 [file DataSheet1.zip › zenodo/R/00_setup.R]

# =============================================================================
# 00_setup.R — PROJECT-WIDE CONFIGURATION
# =============================================================================
# Source this file at the top of every analysis script:
#   source("R/00_setup.R")
#
# All paths are relative to the project root (the directory that contains
# the R/, data/, and output/ subdirectories). Set the PROJECT_ROOT below
# to your local clone of the repository, or rely on the working directory.
# =============================================================================

# ----- Project root (auto-detect or override) --------------------------------
# By default, we use the current working directory. If you launch R/RStudio
# from the project root (recommended), nothing else is needed.
# To override, set PROJECT_ROOT manually before sourcing this file.
if (!exists("PROJECT_ROOT")) {
  PROJECT_ROOT <- getwd()
}

# ----- Standard subdirectories -----------------------------------------------
DATA_DIR    <- file.path(PROJECT_ROOT, "data")
RAW_DIR     <- file.path(DATA_DIR, "raw")
ASCII_DIR   <- file.path(RAW_DIR, "ascii")
OUT_DIR     <- file.path(PROJECT_ROOT, "output")
TABLES_DIR  <- file.path(OUT_DIR, "tables")
FIGURES_DIR <- file.path(OUT_DIR, "figures")

# Create directories if they don't exist
for (d in c(DATA_DIR, RAW_DIR, ASCII_DIR, OUT_DIR, TABLES_DIR, FIGURES_DIR)) {
  if (!dir.exists(d)) dir.create(d, recursive = TRUE)
}

# ----- Reproducibility -------------------------------------------------------
# Fixed seed for any stochastic operations (propensity score matching,
# EBGM hyperparameter optimization, bootstrap, etc.)
SEED <- 20260403L  # FAERS extraction date (3 April 2026)
set.seed(SEED)

# ----- Locale (avoid locale-dependent string sorting/parsing) ----------------
Sys.setlocale("LC_COLLATE", "C")
options(stringsAsFactors = FALSE)

# ----- Session info logging --------------------------------------------------
# When sourced for the first time, write sessionInfo() to a file for the
# permanent record of the package versions used.
if (!file.exists(file.path(OUT_DIR, "sessionInfo.txt"))) {
  capture.output(sessionInfo(),
                 file = file.path(OUT_DIR, "sessionInfo.txt"))
}

message("Setup complete. PROJECT_ROOT = ", PROJECT_ROOT)
message("DATA_DIR   = ", DATA_DIR)
message("OUT_DIR    = ", OUT_DIR)
message("Random seed set to ", SEED)
