# Supplementary material for: Confounding-aware disproportionality analysis reveals disease-inherent versus drug-attributable endocrine safety signals of immune checkpoint inhibitors
Source: Front Pharmacol. 2026 Jun 23;17:1868030. doi: 10.3389/fphar.2026.1868030 (PMC13337867; doi:10.3389/fphar.2026.1868030)
Supplement: Supplementary file 1 [file DataSheet1.zip › zenodo/R/22_outcomes.R]

# Setup (paths, seed, session info)
if (!exists("PROJECT_ROOT")) source("R/00_setup.R")

# ============================================================
# BETİK 22: OUTCOME ANALİZİ
# Endokrin irAE'lerin Klinik Ağırlığı
# Ölüm / Hastaneye yatış / Hayatı tehdit / Engellilik
# ============================================================

library(dplyr)
library(ggplot2)


# ── 1. VERİLERİ YÜKLE ───────────────────────────────────────

kohort           <- readRDS("data/kohort.rds")
endokrin_irae    <- readRDS("data/endokrin_irae.rds")
alt_grup_tanimlama <- readRDS("data/alt_grup_tanimlama.rds")

kohort$primaryid           <- as.character(kohort$primaryid)
endokrin_irae$primaryid    <- as.character(endokrin_irae$primaryid)
alt_grup_tanimlama$primaryid <- as.character(alt_grup_tanimlama$primaryid)
outc$primaryid             <- as.character(outc$primaryid)

endokrin_ids <- kohort$primaryid[kohort$grup == "Endokrin_Kanser"]
kontrol_ids  <- kohort$primaryid[kohort$grup == "Kontrol"]

irae_listesi <- c("Adrenal","Tiroid","Hipofizit","Diyabet","Hipoparatir")

# Ciddi outcome kodları
ciddi_kodlar <- c("DE","HO","LT","DS","RI")

# ── 2. irAE OLAN HASTALARIN OUTCOME'LARI ────────────────────

cat("=== ENDOKRİN irAE + OUTCOME ANALİZİ ===\n\n")

irae_outcome <- list()

for (irae in irae_listesi) {
  
  # Bu irAE'ye sahip endokrin kanser hastaları
  irae_hastalar <- endokrin_irae %>%
    filter(primaryid %in% endokrin_ids,
           irae_kategori == irae) %>%
    pull(primaryid) %>% unique()
  
  # Bu irAE'ye sahip kontrol hastaları
  irae_kontrol <- endokrin_irae %>%
    filter(primaryid %in% kontrol_ids,
           irae_kategori == irae) %>%
    pull(primaryid) %>% unique()
  
  if (length(irae_hastalar) == 0) next
  
  # Outcome dağılımı — endokrin kanser
  outc_endokrin <- outc %>%
    filter(primaryid %in% irae_hastalar,
           outc_cod %in% ciddi_kodlar) %>%
    group_by(outc_cod) %>%
    summarise(n = n_distinct(primaryid), .groups = "drop") %>%
    mutate(
      grup      = "Endokrin_Kanser",
      irae      = irae,
      N_toplam  = length(irae_hastalar),
      oran      = round(n / N_toplam * 100, 1)
    )
  
  # Outcome dağılımı — kontrol
  outc_kontrol <- outc %>%
    filter(primaryid %in% irae_kontrol,
           outc_cod %in% ciddi_kodlar) %>%
    group_by(outc_cod) %>%
    summarise(n = n_distinct(primaryid), .groups = "drop") %>%
    mutate(
      grup     = "Kontrol",
      irae     = irae,
      N_toplam = length(irae_kontrol),
      oran     = round(n / N_toplam * 100, 1)
    )
  
  irae_outcome[[irae]] <- bind_rows(outc_endokrin, outc_kontrol)
  
  cat("irAE:", irae, "\n")
  cat("  Endokrin kanser n:", length(irae_hastalar), "\n")
  cat("  Kontrol n:", length(irae_kontrol), "\n")
  print(bind_rows(outc_endokrin, outc_kontrol) %>%
          select(grup, outc_cod, n, N_toplam, oran))
  cat("\n")
}

outcome_tablo <- bind_rows(irae_outcome)

# ── 3. ÖLÜM ORANLARI KARŞILAŞTIRMASI ────────────────────────

cat("=== ÖLÜM ORANLARI — ENDOKRIN KANSER vs KONTROL ===\n")

olum_karsilastirma <- list()

for (irae in irae_listesi) {
  
  irae_hastalar <- endokrin_irae %>%
    filter(primaryid %in% endokrin_ids, irae_kategori == irae) %>%
    pull(primaryid) %>% unique()
  
  irae_kontrol <- endokrin_irae %>%
    filter(primaryid %in% kontrol_ids, irae_kategori == irae) %>%
    pull(primaryid) %>% unique()
  
  if (length(irae_hastalar) < 3 | length(irae_kontrol) < 3) next
  
  # Ölüm
  olum_endokrin <- outc %>%
    filter(primaryid %in% irae_hastalar, outc_cod == "DE") %>%
    pull(primaryid) %>% n_distinct()
  
  olum_kontrol <- outc %>%
    filter(primaryid %in% irae_kontrol, outc_cod == "DE") %>%
    pull(primaryid) %>% n_distinct()
  
  # Hastaneye yatış
  ho_endokrin <- outc %>%
    filter(primaryid %in% irae_hastalar, outc_cod == "HO") %>%
    pull(primaryid) %>% n_distinct()
  
  ho_kontrol <- outc %>%
    filter(primaryid %in% irae_kontrol, outc_cod == "HO") %>%
    pull(primaryid) %>% n_distinct()
  
  # Hayatı tehdit
  lt_endokrin <- outc %>%
    filter(primaryid %in% irae_hastalar, outc_cod == "LT") %>%
    pull(primaryid) %>% n_distinct()
  
  lt_kontrol <- outc %>%
    filter(primaryid %in% irae_kontrol, outc_cod == "LT") %>%
    pull(primaryid) %>% n_distinct()
  
  # Fisher testi — ölüm için
  if (olum_endokrin > 0 & olum_kontrol > 0) {
    ft <- fisher.test(matrix(
      c(olum_endokrin,
        length(irae_hastalar) - olum_endokrin,
        olum_kontrol,
        length(irae_kontrol) - olum_kontrol),
      nrow = 2), alternative = "two.sided")
    p_olum <- round(ft$p.value, 4)
  } else {
    p_olum <- NA
  }
  
  olum_karsilastirma[[irae]] <- data.frame(
    irAE               = irae,
    N_Endokrin         = length(irae_hastalar),
    N_Kontrol          = length(irae_kontrol),
    Olum_Endokrin_n    = olum_endokrin,
    Olum_Endokrin_pct  = round(olum_endokrin / length(irae_hastalar) * 100, 1),
    Olum_Kontrol_n     = olum_kontrol,
    Olum_Kontrol_pct   = round(olum_kontrol  / length(irae_kontrol)  * 100, 1),
    HO_Endokrin_pct    = round(ho_endokrin   / length(irae_hastalar) * 100, 1),
    HO_Kontrol_pct     = round(ho_kontrol    / length(irae_kontrol)  * 100, 1),
    LT_Endokrin_pct    = round(lt_endokrin   / length(irae_hastalar) * 100, 1),
    LT_Kontrol_pct     = round(lt_kontrol    / length(irae_kontrol)  * 100, 1),
    p_Olum_Fisher      = p_olum
  )
}

olum_tablo <- bind_rows(olum_karsilastirma)
cat("\n")
print(olum_tablo)

# ── 4. ADRENAL YETMEZLİK — OUTCOME ODAKLI ───────────────────

cat("\n=== ADRENAL YETMEZLİK — DETAYLI OUTCOME ===\n")

adrenal_hastalar <- endokrin_irae %>%
  filter(primaryid %in% endokrin_ids, irae_kategori == "Adrenal") %>%
  pull(primaryid) %>% unique()

adrenal_outcome <- outc %>%
  filter(primaryid %in% adrenal_hastalar) %>%
  group_by(outc_cod) %>%
  summarise(n = n_distinct(primaryid), .groups = "drop") %>%
  mutate(
    N_toplam = length(adrenal_hastalar),
    oran_pct = round(n / N_toplam * 100, 1),
    Anlam    = case_when(
      outc_cod == "DE" ~ "Ölüm",
      outc_cod == "HO" ~ "Hastaneye Yatış",
      outc_cod == "LT" ~ "Hayatı Tehdit",
      outc_cod == "DS" ~ "Kalıcı Engellilik",
      outc_cod == "RI" ~ "Müdahale Gerektiren",
      outc_cod == "CA" ~ "Konjenital Anomali",
      outc_cod == "OT" ~ "Diğer"
    )
  ) %>%
  arrange(desc(n))

print(adrenal_outcome)

# ── 5. GÖRSELLEŞTİR ─────────────────────────────────────────

# Outcome karşılaştırma grafiği
gorsel_veri <- olum_tablo %>%
  select(irAE, 
         Endokrin = Olum_Endokrin_pct,
         Kontrol  = Olum_Kontrol_pct) %>%
  tidyr::pivot_longer(cols = c(Endokrin, Kontrol),
                      names_to = "Grup",
                      values_to = "Olum_Pct")

ggplot(gorsel_veri, aes(x = irAE, y = Olum_Pct, fill = Grup)) +
  geom_bar(stat = "identity", position = "dodge") +
  scale_fill_manual(values = c("Endokrin" = "#E63946",
                                "Kontrol"  = "#457B9D")) +
  labs(title    = "irAE Sonrası Ölüm Oranları",
       subtitle = "Endokrin kanser vs Kontrol grubu",
       x = "irAE Kategorisi",
       y = "Ölüm Oranı (%)",
       fill = "Grup") +
  theme_bw(base_size = 13) +
  theme(axis.text.x = element_text(angle = 30, hjust = 1))

ggsave("output/figures/Outcome_Olum_Karsilastirma.pdf", width = 10, height = 6)
ggsave("output/figures/Outcome_Olum_Karsilastirma.png", width = 10, height = 6, dpi = 300)

# ── 6. KAYDET ────────────────────────────────────────────────

write.csv(outcome_tablo, "output/tables/Outcome_Tablo.csv",          row.names = FALSE)
write.csv(olum_tablo,    "output/tables/Outcome_Olum_Karsilastirma.csv", row.names = FALSE)
saveRDS(outcome_tablo,   "data/outcome_tablo.rds")
saveRDS(olum_tablo,      "data/olum_tablo.rds")

cat("\n========================================\n")
cat("✅ BETİK 22 TAMAMLANDI\n")
cat("  output/tables/Outcome_Tablo.csv\n")
cat("  output/tables/Outcome_Olum_Karsilastirma.csv\n")
cat("  output/figures/Outcome_Olum_Karsilastirma.pdf/png\n")
cat("========================================\n")
