# Supplementary material for: Confounding-aware disproportionality analysis reveals disease-inherent versus drug-attributable endocrine safety signals of immune checkpoint inhibitors
Source: Front Pharmacol. 2026 Jun 23;17:1868030. doi: 10.3389/fphar.2026.1868030 (PMC13337867; doi:10.3389/fphar.2026.1868030)
Supplement: Supplementary file 1 [file DataSheet1.zip › zenodo/R/15_bcpnn_analizi.R]

# Setup (paths, seed, session info)
if (!exists("PROJECT_ROOT")) source("R/00_setup.R")

library(data.table)
library(openEBGM)

# Verileri yükle
kohort        <- readRDS(file.path(DATA_DIR, "kohort.rds"))
endokrin_irae <- readRDS(file.path(DATA_DIR, "endokrin_irae.rds"))

# Kohort ve irAE birleştir
irae_kohort <- merge(endokrin_irae, kohort, by = "primaryid", all.x = FALSE)

# BCPNN için 2x2 tablo hazırla
irae_kategoriler <- c("Tiroid", "Hipofizit", "Adrenal", 
                       "Diyabet", "Hipoparatir", "Gonadal")

n_endokrin <- length(unique(kohort[grup == "Endokrin_Kanser"]$primaryid))
n_kontrol  <- length(unique(kohort[grup == "Kontrol"]$primaryid))
N_toplam   <- n_endokrin + n_kontrol

# BCPNN hesaplama fonksiyonu
hesapla_bcpnn <- function(a, b, c, d) {
  N  <- a + b + c + d
  n1. <- a + b  # endokrin kanser
  n.1 <- a + c  # hedef irAE
  
  # Beklenen değer
  E <- (n1. * n.1) / N
  
  # IC (Information Component)
  IC <- log2((a + 0.5) / (E + 0.5))
  
  # IC varyansı (yaklaşık)
  var_IC <- (1 / ((a + 0.5) * log(2)^2)) + 
            (1 / ((n1. + 0.5) * log(2)^2)) +
            (1 / ((n.1 + 0.5) * log(2)^2)) +
            (1 / ((N + 0.5) * log(2)^2))
  
  IC025 <- IC - 1.96 * sqrt(var_IC)
  IC975 <- IC + 1.96 * sqrt(var_IC)
  
  return(list(IC    = round(IC, 3),
              IC025 = round(IC025, 3),
              IC975 = round(IC975, 3)))
}

# Her kategori için BCPNN hesapla
bcpnn_sonuclar <- lapply(irae_kategoriler, function(kat) {
  a <- nrow(irae_kohort[grup == "Endokrin_Kanser" & irae_kategori == kat])
  c <- nrow(irae_kohort[grup == "Kontrol"         & irae_kategori == kat])
  b <- n_endokrin - a
  d <- n_kontrol  - c
  
  if (a < 3) return(NULL)
  
  bcpnn <- hesapla_bcpnn(a, b, c, d)
  
  data.table(
    irAE_Kategori = kat,
    Endokrin_n    = a,
    IC            = bcpnn$IC,
    IC025         = bcpnn$IC025,
    IC975         = bcpnn$IC975,
    Sinyal        = ifelse(bcpnn$IC025 > 0, "POZITIF", "negatif")
  )
})

bcpnn_tablo <- rbindlist(bcpnn_sonuclar)
print(bcpnn_tablo)

# Kaydet
saveRDS(bcpnn_tablo, file.path(DATA_DIR, "bcpnn_tablo.rds"))
write.csv(bcpnn_tablo, 
          file.path(OUT_DIR, "tables/BCPNN_sonuclari.csv",)
          row.names = FALSE)

message("BCPNN analizi tamamlandı ve kaydedildi!")
