# Supplementary material for: Confounding-aware disproportionality analysis reveals disease-inherent versus drug-attributable endocrine safety signals of immune checkpoint inhibitors
Source: Front Pharmacol. 2026 Jun 23;17:1868030. doi: 10.3389/fphar.2026.1868030 (PMC13337867; doi:10.3389/fphar.2026.1868030)
Supplement: Supplementary file 1 [file DataSheet1.zip › zenodo/R/31_power.R]

# Setup (paths, seed, session info)
if (!exists("PROJECT_ROOT")) source("R/00_setup.R")

install.packages("pwr")  # kurulu değilse
library(pwr)
library(dplyr)

# Adrenal yetmezlik — primer analiz
p1_adrenal <- 17 / 329
p2_adrenal <- 1418 / 80191
h_adrenal  <- ES.h(p1_adrenal, p2_adrenal)
pwr_adrenal <- pwr.2p2n.test(h=h_adrenal, n1=329, n2=80191, sig.level=0.05)

cat("=== ADRENAL YETMEZLİK ===\n")
cat(sprintf("Cohen's h = %.4f\n", h_adrenal))
cat(sprintf("Mevcut güç = %.1f%%\n\n", pwr_adrenal$power * 100))

# Tiroid Ca — confounding analizi
p1_tiroid <- 6 / 158
p2_tiroid <- 20 / 6774
h_tiroid  <- ES.h(p1_tiroid, p2_tiroid)
pwr_tiroid <- pwr.2p2n.test(h=h_tiroid, n1=158, n2=6774, sig.level=0.05)

cat("=== TİROİD CA — Confounding ===\n")
cat(sprintf("Cohen's h = %.4f\n", h_tiroid))
cat(sprintf("Mevcut güç = %.1f%%\n\n", pwr_tiroid$power * 100))

# ACC — confounding analizi
p1_acc <- 2 / 38
p2_acc <- 92 / 1070
h_acc  <- ES.h(p1_acc, p2_acc)
pwr_acc <- pwr.2p2n.test(h=h_acc, n1=38, n2=1070, sig.level=0.05)

cat("=== ACC — Confounding ===\n")
cat(sprintf("Cohen's h = %.4f\n", h_acc))
cat(sprintf("Mevcut güç = %.1f%%\n\n", pwr_acc$power * 100))

# Weibull vaka sayıları
tto_irae <- readRDS(file.path(DATA_DIR, "tto_irae.rds"))

tto_summary <- tto_irae %>%
  filter(onset_gun > 0, onset_gun <= 1095) %>%
  group_by(irae_kategori) %>%
  summarise(
    n_toplam   = n(),
    n_event    = sum(event, na.rm=TRUE),
    median_TTO = round(median(onset_gun, na.rm=TRUE), 1),
    .groups    = "drop"
  ) %>%
  arrange(median_TTO)

cat("=== WEİBULL MODEL VAKA SAYILARI ===\n")
print(tto_summary)
