# Supplementary material for: Confounding-aware disproportionality analysis reveals disease-inherent versus drug-attributable endocrine safety signals of immune checkpoint inhibitors
Source: Front Pharmacol. 2026 Jun 23;17:1868030. doi: 10.3389/fphar.2026.1868030 (PMC13337867; doi:10.3389/fphar.2026.1868030)
Supplement: Supplementary file 1 [file DataSheet1.zip › zenodo/README.md]

# R analysis code for: A Confounding-Aware Pharmacovigilance Framework Distinguishes Drug-Attributable from Disease-Inherent Endocrine Adverse Event Signals of Immune Checkpoint Inhibitors in Endocrine Cancer Patients

[![DOI](https://zenodo.org/badge/DOI/10.5281/zenodo.19653248.svg)](https://doi.org/10.5281/zenodo.19653248)

This repository contains the R analysis code accompanying the manuscript submitted to *Targeted Oncology* (Springer Nature). The code reproduces all reported pharmacovigilance analyses, including primary disproportionality estimates, tumor-type-specific confounding-aware reanalysis, Weibull parametric time-to-onset modeling, sensitivity scenarios, and figure/table generation.

---

## Citation

If you use this code, please cite both the manuscript and the archived code:

> Kaya OB, Yorulmaz Kaya R. A confounding-aware pharmacovigilance framework distinguishes drug-attributable from disease-inherent endocrine adverse event signals of immune checkpoint inhibitors in endocrine cancer patients. *Targeted Oncology*. [year];[volume]:[pages]. https://doi.org/[journal DOI when assigned]

> Kaya OB. R analysis code for: A confounding-aware pharmacovigilance framework distinguishes drug-attributable from disease-inherent endocrine adverse event signals of immune checkpoint inhibitors in endocrine cancer patients. Zenodo. 2026. https://doi.org/10.5281/zenodo.19653248

---

## Study summary

Forty consecutive quarterly FAERS cycles (Q1 2015 to Q4 2024; n = 2,264,070 records after deduplication) were analyzed to characterize endocrine immune-related adverse event (irAE) signals of immune checkpoint inhibitors (ICIs) in patients with primary endocrine malignancies (n = 329 case cohort vs n = 80,191 ICI-exposed non-endocrine cancer controls). The central methodological contribution is a confounding-aware analytic framework using tumor-type-specific ICI-naive reference cohorts to distinguish drug-attributable from disease-inherent endocrine adverse event signals — a distinction that conventional pooled disproportionality analysis cannot make in this population.

---

## Repository contents

```
.
├── README.md                  this file
├── LICENSE                    MIT License
├── R/                         main analysis pipeline (reported in manuscript)
│   ├── 00_setup.R             paths, seed, session info — sourced by every script
│   ├── 01_veri_indir.R        download FAERS quarterly data files
│   ├── 02_zip_ac.R            unzip downloaded archives
│   ├── 02b_zip_ac.R           supplementary unzip routine
│   ├── 03_yeniden_indir.R     re-download routine for failed quarters
│   ├── 04_yeniden_indir2.R    second-pass re-download
│   ├── 05_veri_yükle.R        load DRUG ASCII files into R
│   ├── 06_reac_indi_yükle.R   load REAC and INDI ASCII files
│   ├── 07_outc_ther_yükle.R   load OUTC and THER ASCII files
│   ├── 08_yinelenen_kaldır.R  two-stage deduplication
│   ├── 09_kaydet.R            persist cleaned tables to .rds
│   ├── 10_ICI_tespit.R        identify ICI-exposed reports
│   ├── 11_endokrin_kohort.R   identify endocrine-malignancy reports
│   ├── 12_kohort_birlestir.R  build case + control cohort
│   ├── 13_irae_tanimla.R      classify endocrine irAE categories
│   ├── 14_ror_analizi.R       primary ROR disproportionality analysis
│   ├── 15_bcpnn_analizi.R     Bayesian information component (IC) analysis
│   ├── 16_time_to_onset_analiz_tarih_format.R   Kaplan–Meier + Weibull
│   ├── 17_alt_grup_endokrin_kanser.R            tumor-subtype subgroup analysis
│   ├── 18_duyarlılık_analizi.R                  sensitivity analyses
│   ├── 19_ICI__almayan_ACC.R                    ICI-naive ACC reference cohort
│   ├── 20_ICI_almayan_tiroid.R                  ICI-naive thyroid reference cohort
│   ├── 20b_ICI_almayan_tiroid_hipoparatiroidi.R thyroid hypopara reference
│   ├── 21_FDR_düzeltme.R      Benjamini–Hochberg FDR over 45 comparisons
│   ├── 22_outcomes.R          outcome severity (hospitalization, death)
│   ├── 23_demografi.R         baseline demographics (Table 1)
│   ├── 24_ilaç_sınıf_karşılaştırma.R    drug-class stratified analysis (Fig. 3)
│   ├── 26_time_trend.R        annual ROR temporal trend (Fig. 5)
│   ├── 27_raporlayan_analizi.R  reporter analysis (HCP vs consumer)
│   ├── 28_geografik_analiz.R    geographic analysis
│   ├── 29_figures.R             final figure assembly
│   ├── 31_power.R               post-hoc power analyses (Section 3.6)
│   └── 32_missing_data_analizi.R  missing-data sensitivity check
├── extras/                    EXPLORATORY analyses, NOT reported in manuscript
│   ├── README.md              explanation of why these are separate
│   ├── 25_EBGM_analizi.R      Empirical Bayes Geometric Mean
│   └── 30_mutivariete_and_propensitiy_score_match.R   propensity score match
├── data/                      created on first run (FAERS files go here)
│   └── raw/                   place the unzipped FAERS quarterly folders here
└── output/                    created on first run
    ├── tables/                CSV outputs
    ├── figures/               PDF and PNG figures
    └── sessionInfo.txt        package versions used at runtime
```

---

## Software requirements

- **R version:** 4.5.3 (2026-03-11 UCRT) or later
- **Operating system:** developed and tested on Windows 11; expected to work on macOS and Linux

### Required R packages (versions used in the published analysis)

| Package | Version | Purpose |
|---------|---------|---------|
| dplyr | 1.1.4 | Data manipulation |
| tidyr | 1.3.1 | Data reshaping |
| ggplot2 | 3.5.1 | Visualization |
| ggpubr | 0.6.0 | Publication-quality figures |
| gridExtra | 2.3 | Multi-panel layout |
| data.table | 1.16.0 | Fast file I/O for large FAERS files |
| bit64 | 4.5.2 | 64-bit integer support for primaryid |
| survival | 3.7-0 | Kaplan–Meier and Weibull modeling |
| survminer | 0.5.0 | Survival curve visualization |
| tableone | 0.13.2 | Cohort baseline characteristics with SMD |
| pwr | 1.3-0 | Post-hoc power calculations |

Install all required packages with:
```r
install.packages(c("dplyr", "tidyr", "ggplot2", "ggpubr", "gridExtra",
                   "data.table", "bit64", "survival", "survminer",
                   "tableone", "pwr"))
```

For the exploratory `extras/` scripts, also install:
```r
install.packages(c("openEBGM", "MatchIt"))
```

---

## Data source

Analyses use the publicly available **FDA Adverse Event Reporting System (FAERS) Quarterly Data Extracts**.

- **Source URL:** https://fis.fda.gov/extensions/FPD-QDE-FAERS/FPD-QDE-FAERS.html
- **Cycles used:** Q1 2015 through Q4 2024 (40 consecutive quarterly cycles)
- **Download date in the published analysis:** 3 April 2026
- **Coding terminology:** MedDRA

The raw FAERS quarterly files are NOT included in this repository (they are large public files maintained by the FDA). To reproduce the analysis:

1. Download the quarterly `.zip` files from the URL above.
2. Place them in `data/raw/` (the directory is created by `00_setup.R`).
3. Run `R/01_veri_indir.R` and `R/02_zip_ac.R` to confirm extraction; or unzip them manually.

---

## How to reproduce the analyses

1. **Clone or download** this repository.
2. **Download the FAERS data** (see above) and place it in `data/raw/`.
3. **Open R or RStudio in the project root** (the directory containing `R/`, `data/`, and `output/`).
4. **Source the setup file once** at the start of your session:
   ```r
   source("R/00_setup.R")
   ```
   This sets `PROJECT_ROOT`, `DATA_DIR`, `OUT_DIR`, the random seed, and writes a session-info log.
5. **Run the scripts in numerical order** (01 → 32). Each script writes its outputs to `output/` and depends on the previous one having been run.

Approximate runtime on a standard laptop (16 GB RAM): ~25–30 minutes for the full pipeline. The deduplication (script 08) and BCPNN (script 15) are the longest steps.

---

## Reproducibility notes

- **Random seed.** A single project-wide seed (`SEED = 20260403`, the FAERS extraction date) is set in `00_setup.R` and is sourced by every script. This ensures deterministic output for any stochastic operations. Where a script invokes additional stochastic procedures (propensity score matching, EBGM hyperparameter optimization), a redundant `set.seed(SEED)` call is included locally for explicit safety.

- **Paths.** All file paths are relative to `PROJECT_ROOT`, defined in `00_setup.R`. No absolute paths are present in any script.

- **Package versions.** The `output/sessionInfo.txt` file captures the exact package versions used at runtime; commit this file alongside your results when sharing or replicating.

- **Numerical results.** When the scripts are run on the FAERS quarterly cycles Q1 2015 – Q4 2024 (downloaded 3 April 2026), they reproduce the values reported in the manuscript. The same scripts run on a different FAERS extraction date will produce slightly different numbers, since the FDA can backfill or revise individual reports.

---

## Reproducibility checklist

- [x] R version pinned (4.5.3)
- [x] All package versions specified
- [x] Random seed set in `00_setup.R` and re-set locally in stochastic scripts
- [x] Data source publicly available with URL
- [x] Data extraction date documented (3 April 2026)
- [x] All scripts use relative paths via `00_setup.R`
- [x] No personally identifiable or institutional data committed to the repository
- [x] License file (MIT) included
- [ ] DOI registered (Zenodo) — assigned upon deposit upload

---

## Notes on the `extras/` folder

The `extras/` folder contains two analyses (EBGM and propensity score matching) that were performed during exploratory work but are **not reported in the published manuscript**. They are archived here for transparency and to allow future investigators to inspect the full analytic trail. See `extras/README.md` for details.

---

## License

Code in this repository is released under the **MIT License** (see `LICENSE`). This is a permissive open-source license that allows reuse, modification, and redistribution with attribution.

The FAERS data themselves are public domain (U.S. Government work).

---

## Authors

- **Osman Bilge Kaya, MD** (corresponding author) — Department of Medical Oncology, Dr. Abdurrahman Yurtaslan Ankara Oncology Research and Training Hospital, Ankara, Türkiye
- **Refika Yorulmaz Kaya, MD** — Department of Endocrinology and Metabolic Diseases, Gazi University Faculty of Medicine, Ankara, Türkiye

For questions about the code, contact the corresponding author at **osmanbkaya@gmail.com**.

---

## Acknowledgments

We acknowledge the U.S. Food and Drug Administration for maintaining the FAERS database as a public resource for post-marketing pharmacovigilance research.

We followed the **READUS-PV reporting guideline** (Fusaroli et al., *Drug Saf*. 2024;47:585–599; https://doi.org/10.1007/s40264-024-01421-9) for the manuscript that this code accompanies. The completed READUS-PV checklist is provided as a supplementary file with the manuscript.
